# Supplementary material for: Anemonefish use sialic acid metabolism as Trojan horse to avoid giant sea anemone stinging
Source: BMC Biol. 2025 Feb 15;23:39. doi: 10.1186/s12915-025-02144-8 (PMC11829568; doi:10.1186/s12915-025-02144-8)
Supplement: Supplementary file 6 — Additional file 6: Tables S1–S5. Tables displaying all the data allowing to generate the figures and supplementary figures presented in this manuscript. Table S1 Sialic acid levels in anemonefish and damselfish mucus; Neu5Ac levels in anemonefish maintained with or without sea anemone. Table S2 Sialic acid levels measured in Amphiprion ocellaris, Chrysiptera cyanea, and Chromis viridis organs (brain, muscle, skin, liver, digestive tract, mucus). Table S3 Survival rates of Amphiprion ocellaris after contact with sea anemone tentacles and Neu5Ac levels measured in A. ocellaris larval stages. Table S4 Expression levels of genes involved in Neu5Ac pathways or having a functional link with N-acetylated sugars measured during A. ocellaris larval development using transcriptomic analysis. Table S5 Neu5Ac levels measured in sea anemone mucus. [file 12915_2025_2144_MOESM6_ESM.xlsx]

## Sheet: Table S1
Data Figure 1 and Figure S1A: Sialic acid levels in anemonefish and damselfish mucus						Data Figure S1B: Neu5Ac levels in anemonefish maintained with or without sea anemone
Figure	Species	Sialic acid	Value			Figure	Species	Condition	Sample ID	Neu5Ac Value
1A & S1A	Amphiprion ocellaris	Neu5Ac	17.6			S1B	Amphiprion ocellaris	anemone	WithAnI1	0.842796426
1A & S1A	Amphiprion ocellaris	Neu5Ac	21.5			S1B	Amphiprion ocellaris	anemone	WithAnI2	0.784374026
1A & S1A	Amphiprion ocellaris	Neu5Ac	23.9			S1B	Amphiprion ocellaris	anemone	WithAnI3	0.520381576
1A	Amphiprion percula	Neu5Ac	17.3			S1B	Amphiprion ocellaris	anemone	WithAnI4	0.534245959
1A	Amphiprion percula	Neu5Ac	25.8			S1B	Amphiprion ocellaris	anemone	WithAnI5	0.81785413
1A	Amphiprion percula	Neu5Ac	18.1			S1B	Amphiprion ocellaris	anemone	WithAnI6	0.854282115
1A & S1A	Amphiprion clarkii	Neu5Ac	12.2			S1B	Amphiprion ocellaris	anemone	WithAnI7	0.568524624
1A & S1A	Amphiprion clarkii	Neu5Ac	20			S1B	Amphiprion ocellaris	NoAnemone	NoAnI1	1.077378035
1A & S1A	Amphiprion clarkii	Neu5Ac	22.5			S1B	Amphiprion ocellaris	NoAnemone	NoAnI2	0.219697787
1A & S1A	Amphiprion frenatus	Neu5Ac	8			S1B	Amphiprion ocellaris	NoAnemone	NoAnI3	0.307581999
1A & S1A	Amphiprion frenatus	Neu5Ac	13.3			S1B	Amphiprion ocellaris	NoAnemone	NoAnI4	1.041306854
1A & S1A	Amphiprion frenatus	Neu5Ac	17.9			S1B	Amphiprion ocellaris	NoAnemone	NoAnI5	3.277125383
1A	Amphiprion biaculteatus	Neu5Ac	17.8			S1B	Amphiprion ocellaris	NoAnemone	NoAnI6	1.138323548
1A	Amphiprion biaculteatus	Neu5Ac	16.8			S1B	Amphiprion ocellaris	NoAnemone	NoAnI7	0.711161252
1A	Amphiprion biaculteatus	Neu5Ac	23.2
1A	Dascyllys trimaculatus	Neu5Ac	31
1A	Dascyllys trimaculatus	Neu5Ac	27.6
1A	Dascyllys trimaculatus	Neu5Ac	19.5
1A	Acanthochromis polyacanthus	Neu5Ac	30.15666782
1A	Acanthochromis polyacanthus	Neu5Ac	33.20976747
1A	Acanthochromis polyacanthus	Neu5Ac	21.29342085
1A	Acanthochromis polyacanthus	Neu5Ac	30.45178344
1A	Acanthochromis polyacanthus	Neu5Ac	45.39641218
1A	Acanthochromis polyacanthus	Neu5Ac	31.31705183
1A	Acanthochromis polyacanthus	Neu5Ac	29.7
1A	Acanthochromis polyacanthus	Neu5Ac	131.2
1A	Acanthochromis polyacanthus	Neu5Ac	106.4
1A	Amphiprion ocellaris	Kdn	0
1A	Amphiprion ocellaris	Kdn	0
1A	Amphiprion ocellaris	Kdn	0
1A	Amphiprion percula	Kdn	0
1A	Amphiprion percula	Kdn	0
1A	Amphiprion percula	Kdn	0
1A	Amphiprion clarkii	Kdn	0
1A	Amphiprion clarkii	Kdn	0
1A	Amphiprion clarkii	Kdn	0
1A	Amphiprion frenatus	Kdn	0
1A	Amphiprion frenatus	Kdn	0
1A	Amphiprion frenatus	Kdn	0
1A	Amphiprion biaculteatus	Kdn	0
1A	Amphiprion biaculteatus	Kdn	0
1A	Amphiprion biaculteatus	Kdn	0
1A	Dascyllys trimaculatus	Kdn	0
1A	Dascyllys trimaculatus	Kdn	0
1A	Dascyllys trimaculatus	Kdn	0
1A	Acanthochromis polyacanthus	Kdn	60.07869845
1A	Acanthochromis polyacanthus	Kdn	75.52262991
1A	Acanthochromis polyacanthus	Kdn	25.92754453
1A	Acanthochromis polyacanthus	Kdn	45.44541108
1A	Acanthochromis polyacanthus	Kdn	85.59617473
1A	Acanthochromis polyacanthus	Kdn	55.86066872
1A	Acanthochromis polyacanthus	Kdn	11.726
1A	Acanthochromis polyacanthus	Kdn	60.309
1A	Acanthochromis polyacanthus	Kdn	140.251
1B	Amphiprion chrysopterus	Neu5Ac	12.94520851
1B	Amphiprion chrysopterus	Neu5Ac	4.560917555
1B	Amphiprion chrysopterus	Neu5Ac	5.138583206
1B	Amphiprion chrysopterus	Neu5Ac	1.326469705
1B	Amphiprion chrysopterus	Neu5Ac	1.726289165
1B	Amphiprion chrysopterus	Neu5Ac	4.899597916
1B	Amphiprion chrysopterus	Neu5Ac	3.178861194
1B	Amphiprion chrysopterus	Neu5Ac	8.936133791
1B	Amphiprion polymnus	Neu5Ac	2.664191387
1B	Amphiprion polymnus	Neu5Ac	7.535193267
1B	Amphiprion polymnus	Neu5Ac	2.909692945
1B	Amphiprion polymnus	Neu5Ac	1.588740937
1B	Amphiprion polymnus	Neu5Ac	31.20262259
1B	Amphiprion polymnus	Neu5Ac	14.01024707
1B	Amphiprion sandaracinos	Neu5Ac	2.379960418
1B	Amphiprion sandaracinos	Neu5Ac	3.547563337
1B	Amphiprion sandaracinos	Neu5Ac	2.332627035
1B	Amphiprion sandaracinos	Neu5Ac	2.371725517
1B	Amphiprion sandaracinos	Neu5Ac	3.42581597
1B	Amphiprion sandaracinos	Neu5Ac	2.25050869
1B & S1A	Amphiprion frenatus	Neu5Ac	1.984016207
1B & S1A	Amphiprion frenatus	Neu5Ac	1.367344342
1B & S1A	Amphiprion frenatus	Neu5Ac	3.938686556
1B & S1A	Amphiprion frenatus	Neu5Ac	1.400860622
1B & S1A	Amphiprion frenatus	Neu5Ac	2.271499615
1B & S1A	Amphiprion frenatus	Neu5Ac	2.895183833
1B & S1A	Amphiprion ocellaris	Neu5Ac	2.8335433734
1B & S1A	Amphiprion ocellaris	Neu5Ac	2.310369318
1B & S1A	Amphiprion ocellaris	Neu5Ac	1.272250337
1B & S1A	Amphiprion ocellaris	Neu5Ac	1.918990472
1B & S1A	Amphiprion ocellaris	Neu5Ac	0.930433226
1B & S1A	Amphiprion ocellaris	Neu5Ac	1.405312543
1B & S1A	Amphiprion ocellaris	Neu5Ac	1.358532767
1B & S1A	Amphiprion ocellaris	Neu5Ac	1.868912122
1B & S1A	Amphiprion ocellaris	Neu5Ac	2.699529955
1B & S1A	Amphiprion ocellaris	Neu5Ac	3.39003913
1B & S1A	Amphiprion ocellaris	Neu5Ac	2.621494461
1B & S1A	Amphiprion ocellaris	Neu5Ac	1.537301636
1B & S1A	Amphiprion ocellaris	Neu5Ac	2.45991047
1B & S1A	Amphiprion ocellaris	Neu5Ac	2.644838215
1B & S1A	Amphiprion ocellaris	Neu5Ac	2.600111397
1B & S1A	Amphiprion clarkii	Neu5Ac	2.19671656
1B & S1A	Amphiprion clarkii	Neu5Ac	1.221238275
1B & S1A	Amphiprion clarkii	Neu5Ac	2.701259977
1B & S1A	Amphiprion clarkii	Neu5Ac	2.1774329
1B & S1A	Amphiprion clarkii	Neu5Ac	1.178541349
1B & S1A	Amphiprion clarkii	Neu5Ac	6.66646883
1B	Amphiprion perideraion	Neu5Ac	1.697824547
1B	Amphiprion perideraion	Neu5Ac	1.469600135
1B	Amphiprion perideraion	Neu5Ac	1.919751681
1B	Amphiprion perideraion	Neu5Ac	1.523830537
1B	Amphiprion perideraion	Neu5Ac	1.941642218
1B	Amphiprion perideraion	Neu5Ac	2.37139394
1B	Dascyllus trimaculatus juvenile	Neu5Ac	6.789868807
1B	Dascyllus trimaculatus juvenile	Neu5Ac	15.894240492
1B	Dascyllus trimaculatus juvenile	Neu5Ac	15.13015274
1B	Dascyllus trimaculatus juvenile	Neu5Ac	5.70847248
1B	Dascyllus trimaculatus juvenile	Neu5Ac	12.32047452
1B	Dascyllus trimaculatus juvenile	Neu5Ac	9.080686117
1B	Dascyllus trimaculatus juvenile	Neu5Ac	21.50637532
1B	Dascyllus trimaculatus adult	Neu5Ac	16.17524001
1B	Dascyllus trimaculatus adult	Neu5Ac	11.59114175
1B	Dascyllus trimaculatus adult	Neu5Ac	34.7396563
1B	Dascyllus trimaculatus adult	Neu5Ac	15.57620016
1B	Dascyllus trimaculatus adult	Neu5Ac	11.56292025
1B	Dascyllus trimaculatus adult	Neu5Ac	7.782038659
1B	Dascyllus trimaculatus adult	Neu5Ac	5.794836027
1B	Chrysiptera cyanea	Neu5Ac	36.32812201
1B	Chrysiptera cyanea	Neu5Ac	23.37705173
1B	Chrysiptera cyanea	Neu5Ac	25.8325638
1B	Chrysiptera cyanea	Neu5Ac	20.77597214
1B	Chrysiptera cyanea	Neu5Ac	35.0003653
1B	Pomacentrus moluccensis	Neu5Ac	36.83171472
1B	Pomacentrus moluccensis	Neu5Ac	45.94156216
1B	Pomacentrus moluccensis	Neu5Ac	45.07102306
1B	Pomacentrus moluccensis	Neu5Ac	49.90625609
1B	Pomacentrus moluccensis	Neu5Ac	78.83075874
1B	Chromis viridis	Neu5Ac	129.0056213
1B	Chromis viridis	Neu5Ac	30.99011128
1B	Chromis viridis	Neu5Ac	85.49612716
1B	Chromis viridis	Neu5Ac	65.51189246
1B	Chromis viridis	Neu5Ac	96.52546534
1B	Amphiprion chrysopterus	Kdn	0
1B	Amphiprion chrysopterus	Kdn	0
1B	Amphiprion chrysopterus	Kdn	0
1B	Amphiprion chrysopterus	Kdn	0
1B	Amphiprion chrysopterus	Kdn	0
1B	Amphiprion chrysopterus	Kdn	0
1B	Amphiprion chrysopterus	Kdn	0
1B	Amphiprion chrysopterus	Kdn	0
1B	Amphiprion polymnus	Kdn	0
1B	Amphiprion polymnus	Kdn	0
1B	Amphiprion polymnus	Kdn	0
1B	Amphiprion polymnus	Kdn	0
1B	Amphiprion sandaracinos	Kdn	0
1B	Amphiprion sandaracinos	Kdn	0
1B	Amphiprion sandaracinos	Kdn	0
1B	Amphiprion sandaracinos	Kdn	0
1B	Amphiprion sandaracinos	Kdn	0
1B	Amphiprion sandaracinos	Kdn	0
1B	Amphiprion frenatus	Kdn	0
1B	Amphiprion frenatus	Kdn	0
1B	Amphiprion frenatus	Kdn	0
1B	Amphiprion frenatus	Kdn	0
1B	Amphiprion frenatus	Kdn	0
1B	Amphiprion frenatus	Kdn	0
1B	Amphiprion ocellaris	Kdn	0
1B	Amphiprion ocellaris	Kdn	0
1B	Amphiprion ocellaris	Kdn	0
1B	Amphiprion ocellaris	Kdn	0
1B	Amphiprion ocellaris	Kdn	0
1B	Amphiprion ocellaris	Kdn	0
1B	Amphiprion ocellaris	Kdn	0
1B	Amphiprion ocellaris	Kdn	0
1B	Amphiprion ocellaris	Kdn	0
1B	Amphiprion ocellaris	Kdn	0
1B	Amphiprion ocellaris	Kdn	0
1B	Amphiprion ocellaris	Kdn	0
1B	Amphiprion ocellaris	Kdn	0
1B	Amphiprion ocellaris	Kdn	0
1B	Amphiprion ocellaris	Kdn	0
1B	Amphiprion clarkii	Kdn	0
1B	Amphiprion clarkii	Kdn	0
1B	Amphiprion clarkii	Kdn	0
1B	Amphiprion clarkii	Kdn	0
1B	Amphiprion clarkii	Kdn	0
1B	Amphiprion clarkii	Kdn	0
1B	Amphiprion perideraion	Kdn	0
1B	Amphiprion perideraion	Kdn	0
1B	Amphiprion perideraion	Kdn	0
1B	Amphiprion perideraion	Kdn	0
1B	Amphiprion perideraion	Kdn	0
1B	Amphiprion perideraion	Kdn	0
1B	Chrysiptera cyanea	Kdn	0
1B	Chrysiptera cyanea	Kdn	0
1B	Chrysiptera cyanea	Kdn	0
1B	Chrysiptera cyanea	Kdn	1.994757944
1B	Chrysiptera cyanea	Kdn	0
1B	Pomacentrus moluccensis	Kdn	0
1B	Pomacentrus moluccensis	Kdn	0
1B	Pomacentrus moluccensis	Kdn	0
1B	Pomacentrus moluccensis	Kdn	0
1B	Pomacentrus moluccensis	Kdn	0
1B	Chromis viridis	Kdn	8.894369681
1B	Chromis viridis	Kdn	4.254190337
1B	Chromis viridis	Kdn	5.425760988
1B	Chromis viridis	Kdn	3.650431449
1B	Chromis viridis	Kdn	7.171982487

## Sheet: Table S2
Data Figure 2: Neu5Ac levels measured in A. ocellaris, Chrysiptera cyanea and Chromis viridis organs (Brain, Muscle, Skin, Liver, Digestive Tract, Mucus)
Figure	Organs	Species	Sialic acid	Value		Organs	Species	Sialic acid	Value		Organs	Species	Sialic acid	Value		Organs	Species	Sialic acid	Value		Organs	Species	Sialic acid	Value		Organs	Species	Sialic acid	Value
2A & 2B	Brain	Amphiprion ocellaris	Neu5AC	630.9847192		Muscle	Amphiprion ocellaris	Neu5AC	41.06394307		Skin	Amphiprion ocellaris	Neu5AC	175.4407377		Liver	Amphiprion ocellaris	Neu5AC	135.9776353		Digestive tract	Amphiprion ocellaris	Neu5AC	304.8607808		Mucus	Amphiprion ocellaris	Neu5AC	14.8526595
2A & 2B	Brain	Amphiprion ocellaris	Neu5AC	626.3103493		Muscle	Amphiprion ocellaris	Neu5AC	44.45768058		Skin	Amphiprion ocellaris	Neu5AC	215.7182591		Liver	Amphiprion ocellaris	Neu5AC	111.0695368		Digestive tract	Amphiprion ocellaris	Neu5AC	340.7823925		Mucus	Amphiprion ocellaris	Neu5AC	9.070312849
2A & 2B	Brain	Amphiprion ocellaris	Neu5AC	464.6928419		Muscle	Amphiprion ocellaris	Neu5AC	51.34361951		Skin	Amphiprion ocellaris	Neu5AC	168.7397768		Liver	Amphiprion ocellaris	Neu5AC	183.3118314		Digestive tract	Amphiprion ocellaris	Neu5AC	227.9532004		Mucus	Amphiprion ocellaris	Neu5AC	8.86708062
2A & 2B	Brain	Amphiprion ocellaris	Neu5AC	578.7389916		Muscle	Amphiprion ocellaris	Neu5AC	49.10087219		Skin	Amphiprion ocellaris	Neu5AC	161.0829194		Liver	Amphiprion ocellaris	Neu5AC	153.9182383		Digestive tract	Amphiprion ocellaris	Neu5AC	223.8356272		Mucus	Amphiprion ocellaris	Neu5AC	12.84973882
2A & 2B	Brain	Amphiprion ocellaris	Neu5AC	407.4825969		Muscle	Amphiprion ocellaris	Neu5AC	47.30479447		Skin	Amphiprion ocellaris	Neu5AC	174.9978794		Liver	Amphiprion ocellaris	Neu5AC	159.9079151		Digestive tract	Amphiprion ocellaris	Neu5AC	312.6062155		Mucus	Amphiprion ocellaris	Neu5AC	20.25430393
2A & 2B	Brain	Amphiprion ocellaris	Neu5AC	880.3362502		Muscle	Amphiprion ocellaris	Neu5AC	50.88368193		Skin	Amphiprion ocellaris	Neu5AC	241.9982898		Liver	Amphiprion ocellaris	Neu5AC	188.8030562		Digestive tract	Amphiprion ocellaris	Neu5AC	260.9598682		Mucus	Amphiprion ocellaris	Neu5AC	11.17719948
2A & 2B	Brain	Amphiprion ocellaris	Neu5AC	575.4839804		Muscle	Amphiprion ocellaris	Neu5AC	33.5787671		Skin	Amphiprion ocellaris	Neu5AC	206.3136677		Liver	Amphiprion ocellaris	Neu5AC	153.6498984		Digestive tract	Amphiprion ocellaris	Neu5AC	238.6067588		Mucus	Amphiprion ocellaris	Neu5AC	20.09216519
2A & 2B	Brain	Amphiprion ocellaris	Neu5AC	577.3265104		Muscle	Amphiprion ocellaris	Neu5AC	41.71289923		Skin	Amphiprion ocellaris	Neu5AC	158.3607481		Liver	Amphiprion ocellaris	Neu5AC	127.0175355		Digestive tract	Amphiprion ocellaris	Neu5AC	245.6283005		Mucus	Amphiprion ocellaris	Neu5AC	15.09452075
2A & 2B	Brain	Amphiprion ocellaris	Neu5AC	655.9402156		Muscle	Amphiprion ocellaris	Neu5AC	49.41191035		Skin	Amphiprion ocellaris	Neu5AC	267.6665891		Liver	Amphiprion ocellaris	Neu5AC	144.9990028		Digestive tract	Amphiprion ocellaris	Neu5AC	254.8053877		Mucus	Amphiprion ocellaris	Neu5AC	43.88265832
2A & 2B	Brain	Amphiprion ocellaris	Neu5AC	587.260245		Muscle	Amphiprion ocellaris	Neu5AC	51.78971597		Skin	Amphiprion ocellaris	Neu5AC	207.9171448		Liver	Amphiprion ocellaris	Neu5AC	191.5567497		Digestive tract	Amphiprion ocellaris	Neu5AC	461.9117241		Mucus	Amphiprion ocellaris	Neu5AC	11.80383218
2B	Brain	Chrysiptera cyanea	Neu5AC	732.2540323		Muscle	Chrysiptera cyanea	Neu5AC	33.81429526		Skin	Chrysiptera cyanea	Neu5AC	150.9095015		Liver	Chrysiptera cyanea	Neu5AC	56.22549149		Digestive tract	Chrysiptera cyanea	Neu5AC	77.36112751		Mucus	Chrysiptera cyanea	Neu5AC	37.69261498
2B	Brain	Chrysiptera cyanea	Neu5AC	702.493836		Muscle	Chrysiptera cyanea	Neu5AC	27.22827576		Skin	Chrysiptera cyanea	Neu5AC	3.169929883		Liver	Chrysiptera cyanea	Neu5AC	93.81044382		Digestive tract	Chrysiptera cyanea	Neu5AC	80.97672401		Mucus	Chrysiptera cyanea	Neu5AC	40.39280675
2B	Brain	Chrysiptera cyanea	Neu5AC	645.9535237		Muscle	Chrysiptera cyanea	Neu5AC	2404.337111		Skin	Chrysiptera cyanea	Neu5AC	138.1522373		Liver	Chrysiptera cyanea	Neu5AC	86.49462804		Digestive tract	Chrysiptera cyanea	Neu5AC	69.83290941		Mucus	Chrysiptera cyanea	Neu5AC	30.90923784
2B	Brain	Chrysiptera cyanea	Neu5AC	765.2324921		Muscle	Chrysiptera cyanea	Neu5AC	31.66104234		Skin	Chrysiptera cyanea	Neu5AC	175.7985147		Liver	Chrysiptera cyanea	Neu5AC	75.88677684		Digestive tract	Chrysiptera cyanea	Neu5AC	86.03913223		Mucus	Chrysiptera cyanea	Neu5AC	39.42461666
2B	Brain	Chrysiptera cyanea	Neu5AC	647.6140293		Muscle	Chrysiptera cyanea	Neu5AC	25.93810071		Skin	Chrysiptera cyanea	Neu5AC	140.5814528		Liver	Chrysiptera cyanea	Neu5AC	101.3278297		Digestive tract	Chrysiptera cyanea	Neu5AC	59.41275858		Mucus	Chrysiptera cyanea	Neu5AC	40.95948996
2B	Brain	Chrysiptera cyanea	Neu5AC	599.3221689		Muscle	Chrysiptera cyanea	Neu5AC	23.46335		Skin	Chrysiptera cyanea	Neu5AC	130.9836302		Liver	Chrysiptera cyanea	Neu5AC	49.67451894		Digestive tract	Chrysiptera cyanea	Neu5AC	70.12417455		Mucus	Chrysiptera cyanea	Neu5AC	52.54536045
2B	Brain	Chrysiptera cyanea	Neu5AC	653.6558184		Muscle	Chrysiptera cyanea	Neu5AC	23.97234758		Skin	Chrysiptera cyanea	Neu5AC	120.4206838		Liver	Chrysiptera cyanea	Neu5AC	117.2254789		Digestive tract	Chrysiptera cyanea	Neu5AC	74.24504328		Mucus	Chrysiptera cyanea	Neu5AC	51.76699133
2B	Brain	Chrysiptera cyanea	Neu5AC	754.3919995		Muscle	Chrysiptera cyanea	Neu5AC	27.75612935		Skin	Chrysiptera cyanea	Neu5AC	137.5896807		Liver	Chrysiptera cyanea	Neu5AC	91.12374929		Digestive tract	Chrysiptera cyanea	Neu5AC	100.4079833		Mucus	Chrysiptera cyanea	Neu5AC	70.54917979
2B	Brain	Chrysiptera cyanea	Neu5AC	751.6713774		Muscle	Chrysiptera cyanea	Neu5AC	27.88485456		Skin	Chrysiptera cyanea	Neu5AC	160.7825702		Liver	Chrysiptera cyanea	Neu5AC	79.53684716		Digestive tract	Chrysiptera cyanea	Neu5AC	77.10230158		Mucus	Chrysiptera cyanea	Neu5AC	69.6750978
2B	Brain	Chrysiptera cyanea	Neu5AC	675.0127311		Muscle	Chrysiptera cyanea	Neu5AC	25.60986863		Skin	Chrysiptera cyanea	Neu5AC	120.1528598		Liver	Chrysiptera cyanea	Neu5AC	107.9913939		Digestive tract	Chrysiptera cyanea	Neu5AC	77.16222242		Mucus	Chrysiptera cyanea	Neu5AC	58.92336208
2B	Brain	Chromis viridis	Neu5AC	1112.468721		Muscle	Chromis viridis	Neu5AC	29.68743731		Skin	Chromis viridis	Neu5AC	213.1422362		Liver	Chromis viridis	Neu5AC	294.3043967		Digestive tract	Chromis viridis	Neu5AC	386.4139026		Mucus	Chromis viridis	Neu5AC	73.71271927
2B	Brain	Chromis viridis	Neu5AC	1194.445817		Muscle	Chromis viridis	Neu5AC	59.80489477		Skin	Chromis viridis	Neu5AC	251.4314232		Liver	Chromis viridis	Neu5AC	284.9779803		Digestive tract	Chromis viridis	Neu5AC	429.3178825		Mucus	Chromis viridis	Neu5AC	158.5295352
2B	Brain	Chromis viridis	Neu5AC	929.3667706		Muscle	Chromis viridis	Neu5AC	41.22066573		Skin	Chromis viridis	Neu5AC	130.1013811		Liver	Chromis viridis	Neu5AC	420.604315		Digestive tract	Chromis viridis	Neu5AC	325.2524069		Mucus	Chromis viridis	Neu5AC	117.4858236
2B	Brain	Chromis viridis	Neu5AC	1193.178653		Muscle	Chromis viridis	Neu5AC	35.06177205		Skin	Chromis viridis	Neu5AC	151.4222531		Liver	Chromis viridis	Neu5AC	253.7418572		Digestive tract	Chromis viridis	Neu5AC	391.495568		Mucus	Chromis viridis	Neu5AC	166.0523945
2B	Brain	Chromis viridis	Neu5AC	1193.214101		Muscle	Chromis viridis	Neu5AC	29.37932212		Skin	Chromis viridis	Neu5AC	192.898965		Liver	Chromis viridis	Neu5AC	377.3118956		Digestive tract	Chromis viridis	Neu5AC	435.9168834		Mucus	Chromis viridis	Neu5AC	245.9200242
2B	Brain	Chromis viridis	Neu5AC	1081.569685		Muscle	Chromis viridis	Neu5AC	23.52834304		Skin	Chromis viridis	Neu5AC	152.006732		Liver	Chromis viridis	Neu5AC	410.2732574		Digestive tract	Chromis viridis	Neu5AC	275.6466923		Mucus	Chromis viridis	Neu5AC	157.7397607
2B	Brain	Chromis viridis	Neu5AC	1129.498906		Muscle	Chromis viridis	Neu5AC	43.61675422		Skin	Chromis viridis	Neu5AC	199.3269437		Liver	Chromis viridis	Neu5AC	302.1886438		Digestive tract	Chromis viridis	Neu5AC	332.4862649		Mucus	Chromis viridis	Neu5AC	165.5805071
2B	Brain	Chromis viridis	Neu5AC	964.819246		Muscle	Chromis viridis	Neu5AC	36.26692312		Skin	Chromis viridis	Neu5AC	96.83413935		Liver	Chromis viridis	Neu5AC	332.932476		Digestive tract	Chromis viridis	Neu5AC	206.0341517		Mucus	Chromis viridis	Neu5AC	180.0551581
2B	Brain	Chromis viridis	Neu5AC	1291.088674		Muscle	Chromis viridis	Neu5AC	29.85120948		Skin	Chromis viridis	Neu5AC	247.5247335		Liver	Chromis viridis	Neu5AC	410.6332982		Digestive tract	Chromis viridis	Neu5AC	264.4901828		Mucus	Chromis viridis	Neu5AC	222.7208302
2B	Brain	Chromis viridis	Neu5AC	1289.503021		Muscle	Chromis viridis	Neu5AC	35.88584837		Skin	Chromis viridis	Neu5AC	160.7108142		Liver	Chromis viridis	Neu5AC	216.4269929		Digestive tract	Chromis viridis	Neu5AC	449.1765541		Mucus	Chromis viridis	Neu5AC	NA
Data Figure S1C: Kdn levels measured in A. ocellaris, Chrysiptera cyanea and Chromis viridis organs (Brain, Muscle, Skin, Liver, Digestive Tract, Mucus)
Figure	Organs	Species	Sialic acid	Value		Organs	Species	Sialic acid	Value		Organs	Species	Sialic acid	Value		Organs	Species	Sialic acid	Value		Organs	Species	Sialic acid	Value		Organs	Species	Sialic acid	Value
S1C	Brain	Amphiprion ocellaris	Kdn	0		Muscle	Amphiprion ocellaris	Kdn	0		Skin	Amphiprion ocellaris	Kdn	0		Liver	Amphiprion ocellaris	Kdn	0		Digestive tract	Amphiprion ocellaris	Kdn	0		Mucus	Amphiprion ocellaris	Kdn	0
S1C	Brain	Amphiprion ocellaris	Kdn	0		Muscle	Amphiprion ocellaris	Kdn	0		Skin	Amphiprion ocellaris	Kdn	0		Liver	Amphiprion ocellaris	Kdn	0		Digestive tract	Amphiprion ocellaris	Kdn	0		Mucus	Amphiprion ocellaris	Kdn	0
S1C	Brain	Amphiprion ocellaris	Kdn	0		Muscle	Amphiprion ocellaris	Kdn	0		Skin	Amphiprion ocellaris	Kdn	0		Liver	Amphiprion ocellaris	Kdn	0		Digestive tract	Amphiprion ocellaris	Kdn	0		Mucus	Amphiprion ocellaris	Kdn	0
S1C	Brain	Amphiprion ocellaris	Kdn	0		Muscle	Amphiprion ocellaris	Kdn	0		Skin	Amphiprion ocellaris	Kdn	0		Liver	Amphiprion ocellaris	Kdn	0		Digestive tract	Amphiprion ocellaris	Kdn	0		Mucus	Amphiprion ocellaris	Kdn	0
S1C	Brain	Amphiprion ocellaris	Kdn	0		Muscle	Amphiprion ocellaris	Kdn	0		Skin	Amphiprion ocellaris	Kdn	0		Liver	Amphiprion ocellaris	Kdn	0		Digestive tract	Amphiprion ocellaris	Kdn	0		Mucus	Amphiprion ocellaris	Kdn	0
S1C	Brain	Amphiprion ocellaris	Kdn	0		Muscle	Amphiprion ocellaris	Kdn	0		Skin	Amphiprion ocellaris	Kdn	0		Liver	Amphiprion ocellaris	Kdn	0		Digestive tract	Amphiprion ocellaris	Kdn	0		Mucus	Amphiprion ocellaris	Kdn	0
S1C	Brain	Amphiprion ocellaris	Kdn	0		Muscle	Amphiprion ocellaris	Kdn	0		Skin	Amphiprion ocellaris	Kdn	0		Liver	Amphiprion ocellaris	Kdn	0		Digestive tract	Amphiprion ocellaris	Kdn	0		Mucus	Amphiprion ocellaris	Kdn	0
S1C	Brain	Amphiprion ocellaris	Kdn	0		Muscle	Amphiprion ocellaris	Kdn	0		Skin	Amphiprion ocellaris	Kdn	0		Liver	Amphiprion ocellaris	Kdn	0		Digestive tract	Amphiprion ocellaris	Kdn	0		Mucus	Amphiprion ocellaris	Kdn	0
S1C	Brain	Amphiprion ocellaris	Kdn	0		Muscle	Amphiprion ocellaris	Kdn	0		Skin	Amphiprion ocellaris	Kdn	0		Liver	Amphiprion ocellaris	Kdn	0		Digestive tract	Amphiprion ocellaris	Kdn	0		Mucus	Amphiprion ocellaris	Kdn	0
S1C	Brain	Amphiprion ocellaris	Kdn	0		Muscle	Amphiprion ocellaris	Kdn	0		Skin	Amphiprion ocellaris	Kdn	0		Liver	Amphiprion ocellaris	Kdn	0		Digestive tract	Amphiprion ocellaris	Kdn	0		Mucus	Amphiprion ocellaris	Kdn	0
S1C	Brain	Chrysiptera cyanea	Kdn	0		Muscle	Chrysiptera cyanea	Kdn	0		Skin	Chrysiptera cyanea	Kdn	0		Liver	Chrysiptera cyanea	Kdn	0		Digestive tract	Chrysiptera cyanea	Kdn	0		Mucus	Chrysiptera cyanea	Kdn	0
S1C	Brain	Chrysiptera cyanea	Kdn	0		Muscle	Chrysiptera cyanea	Kdn	0		Skin	Chrysiptera cyanea	Kdn	0		Liver	Chrysiptera cyanea	Kdn	0		Digestive tract	Chrysiptera cyanea	Kdn	0		Mucus	Chrysiptera cyanea	Kdn	0
S1C	Brain	Chrysiptera cyanea	Kdn	0		Muscle	Chrysiptera cyanea	Kdn	0		Skin	Chrysiptera cyanea	Kdn	0		Liver	Chrysiptera cyanea	Kdn	0		Digestive tract	Chrysiptera cyanea	Kdn	0		Mucus	Chrysiptera cyanea	Kdn	0
S1C	Brain	Chrysiptera cyanea	Kdn	0		Muscle	Chrysiptera cyanea	Kdn	0		Skin	Chrysiptera cyanea	Kdn	0		Liver	Chrysiptera cyanea	Kdn	0		Digestive tract	Chrysiptera cyanea	Kdn	0		Mucus	Chrysiptera cyanea	Kdn	0
S1C	Brain	Chrysiptera cyanea	Kdn	0		Muscle	Chrysiptera cyanea	Kdn	0		Skin	Chrysiptera cyanea	Kdn	0		Liver	Chrysiptera cyanea	Kdn	0		Digestive tract	Chrysiptera cyanea	Kdn	0		Mucus	Chrysiptera cyanea	Kdn	0
S1C	Brain	Chrysiptera cyanea	Kdn	0		Muscle	Chrysiptera cyanea	Kdn	0		Skin	Chrysiptera cyanea	Kdn	0		Liver	Chrysiptera cyanea	Kdn	0		Digestive tract	Chrysiptera cyanea	Kdn	0		Mucus	Chrysiptera cyanea	Kdn	0
S1C	Brain	Chrysiptera cyanea	Kdn	0		Muscle	Chrysiptera cyanea	Kdn	0		Skin	Chrysiptera cyanea	Kdn	0		Liver	Chrysiptera cyanea	Kdn	0		Digestive tract	Chrysiptera cyanea	Kdn	0		Mucus	Chrysiptera cyanea	Kdn	0
S1C	Brain	Chrysiptera cyanea	Kdn	0		Muscle	Chrysiptera cyanea	Kdn	0		Skin	Chrysiptera cyanea	Kdn	0		Liver	Chrysiptera cyanea	Kdn	0		Digestive tract	Chrysiptera cyanea	Kdn	0		Mucus	Chrysiptera cyanea	Kdn	0
S1C	Brain	Chrysiptera cyanea	Kdn	0		Muscle	Chrysiptera cyanea	Kdn	0		Skin	Chrysiptera cyanea	Kdn	0		Liver	Chrysiptera cyanea	Kdn	0		Digestive tract	Chrysiptera cyanea	Kdn	0		Mucus	Chrysiptera cyanea	Kdn	0
S1C	Brain	Chrysiptera cyanea	Kdn	0		Muscle	Chrysiptera cyanea	Kdn	0		Skin	Chrysiptera cyanea	Kdn	0		Liver	Chrysiptera cyanea	Kdn	0		Digestive tract	Chrysiptera cyanea	Kdn	0		Mucus	Chrysiptera cyanea	Kdn	0
S1C	Brain	Chromis viridis	Kdn	0		Muscle	Chromis viridis	Kdn	0		Skin	Chromis viridis	Kdn	0		Liver	Chromis viridis	Kdn	8.343915408		Digestive tract	Chromis viridis	Kdn	5.227143472		Mucus	Chromis viridis	Kdn	32.07481878
S1C	Brain	Chromis viridis	Kdn	0		Muscle	Chromis viridis	Kdn	0		Skin	Chromis viridis	Kdn	0		Liver	Chromis viridis	Kdn	7.164340115		Digestive tract	Chromis viridis	Kdn	5.52482206		Mucus	Chromis viridis	Kdn	25.55397911
S1C	Brain	Chromis viridis	Kdn	0		Muscle	Chromis viridis	Kdn	0		Skin	Chromis viridis	Kdn	0		Liver	Chromis viridis	Kdn	11.71089572		Digestive tract	Chromis viridis	Kdn	5.35634759		Mucus	Chromis viridis	Kdn	25.36602191
S1C	Brain	Chromis viridis	Kdn	0		Muscle	Chromis viridis	Kdn	0		Skin	Chromis viridis	Kdn	0		Liver	Chromis viridis	Kdn	4.737333859		Digestive tract	Chromis viridis	Kdn	4.191554602		Mucus	Chromis viridis	Kdn	71.02848735
S1C	Brain	Chromis viridis	Kdn	0		Muscle	Chromis viridis	Kdn	0		Skin	Chromis viridis	Kdn	0		Liver	Chromis viridis	Kdn	5.904346073		Digestive tract	Chromis viridis	Kdn	4.040045378		Mucus	Chromis viridis	Kdn	30.75674871
S1C	Brain	Chromis viridis	Kdn	0		Muscle	Chromis viridis	Kdn	0		Skin	Chromis viridis	Kdn	0		Liver	Chromis viridis	Kdn	5.987059277		Digestive tract	Chromis viridis	Kdn	4.192269268		Mucus	Chromis viridis	Kdn	2.358323077
S1C	Brain	Chromis viridis	Kdn	0		Muscle	Chromis viridis	Kdn	0		Skin	Chromis viridis	Kdn	0		Liver	Chromis viridis	Kdn	7.528330871		Digestive tract	Chromis viridis	Kdn	5.148567809		Mucus	Chromis viridis	Kdn	42.19915564
S1C	Brain	Chromis viridis	Kdn	0		Muscle	Chromis viridis	Kdn	0		Skin	Chromis viridis	Kdn	0		Liver	Chromis viridis	Kdn	7.854068181		Digestive tract	Chromis viridis	Kdn	3.716339224		Mucus	Chromis viridis	Kdn	19.81246408
S1C	Brain	Chromis viridis	Kdn	0		Muscle	Chromis viridis	Kdn	0		Skin	Chromis viridis	Kdn	0		Liver	Chromis viridis	Kdn	8.357230766		Digestive tract	Chromis viridis	Kdn	4.048132389		Mucus	Chromis viridis	Kdn	85.4171243
S1C	Brain	Chromis viridis	Kdn	0		Muscle	Chromis viridis	Kdn	0		Skin	Chromis viridis	Kdn	0		Liver	Chromis viridis	Kdn	6.771762713		Digestive tract	Chromis viridis	Kdn	4.178803453		Mucus	Chromis viridis	Kdn	82.22561333

## Sheet: Table S3
Data Figure 3A: Survival rates of Amphiprion ocellaris after contact with sea anemone tentacles
Figure	Stage	Stuck on tentacles	Survived	Survival %	Total larvae
3A	S1	10	0	0	10
3A	S2	10	0	0	10
3A	S3	9	1	10	10
3A	S4	5	5	50	10
3A	S5	2	8	80	10
3A	S6	0	11	100	11
3A	S7	0	9	100	9
Data Figure 3A: Neu5Ac levels in A. ocellaris larval stages
Figure	Stage	Sample ID	Neu5AC
3A	S2	S2A	76.8795829
3A	S2	S2B	68.22318521
3A	S2	S2C	57.93878045
3A	S2	S2D	59.61576156
3A	S2	S2E	70.88572228
3A	S2	S2F	64.92281073
3A	S2	S2G	60.99164834
3A	S2	S2H	75.43569414
3A	S2	S2I	48.971144
3A	S2	S2J	43.47266911
3A	S4	S4A	53.88190179
3A	S4	S4B	49.59918088
3A	S4	S4C	49.87479955
3A	S4	S4D	59.83839427
3A	S4	S4E	55.53234694
3A	S4	S4F	63.89773739
3A	S4	S4G	63.65650658
3A	S4	S4H	55.35479097
3A	S4	S4I	47.87761018
3A	S4	S4J	3.822210199
3A	S6	S6A	33.60948692
3A	S6	S6B	29.83670927
3A	S6	S6C	40.93335519
3A	S6	S6D	40.6134335
3A	S6	S6E	24.39391404
3A	S6	S6F	23.90317067
3A	S6	S6G	26.38181868
3A	S6	S6H	56.92284855
3A	S6	S6I	9.832433709
3A	S6	S6J	74.27891532

## Sheet: Table S4
Data Figure 3B, Figure S2, S3, S5: Expression levels of genes involved in Neu5Ac pathways or having a functional link with N-acetylated sugars measured during A. ocellaris larval development using transcriptomic analysis,
Figure	Ensembl ID	Gene name	Gene symbol	Stage	sample ID	Normalized Expression levels
3B & S2	ENSAOCG00000020423	UDP-GlcNAc 2-epimerase/ManNAc kinase	gne	S1	1S1	10.4669442717245
3B & S2	ENSAOCG00000020423	UDP-GlcNAc 2-epimerase/ManNAc kinase	gne	S1	2S1	10.0801823244308
3B & S2	ENSAOCG00000020423	UDP-GlcNAc 2-epimerase/ManNAc kinase	gne	S1	3S1	10.349495831381
3B & S2	ENSAOCG00000020423	UDP-GlcNAc 2-epimerase/ManNAc kinase	gne	S2	1S2	10.3829536130091
3B & S2	ENSAOCG00000020423	UDP-GlcNAc 2-epimerase/ManNAc kinase	gne	S2	2S2	10.3508930265421
3B & S2	ENSAOCG00000020423	UDP-GlcNAc 2-epimerase/ManNAc kinase	gne	S2	3S2	10.2529429999349
3B & S2	ENSAOCG00000020423	UDP-GlcNAc 2-epimerase/ManNAc kinase	gne	S3	1S3	10.3892369469129
3B & S2	ENSAOCG00000020423	UDP-GlcNAc 2-epimerase/ManNAc kinase	gne	S3	2S3	10.0519121091965
3B & S2	ENSAOCG00000020423	UDP-GlcNAc 2-epimerase/ManNAc kinase	gne	S3	3S3	10.0528323687378
3B & S2	ENSAOCG00000020423	UDP-GlcNAc 2-epimerase/ManNAc kinase	gne	S4	1S4	10.7760242457771
3B & S2	ENSAOCG00000020423	UDP-GlcNAc 2-epimerase/ManNAc kinase	gne	S4	2S4	10.7302012376363
3B & S2	ENSAOCG00000020423	UDP-GlcNAc 2-epimerase/ManNAc kinase	gne	S4	3S4	10.3885460694977
3B & S2	ENSAOCG00000020423	UDP-GlcNAc 2-epimerase/ManNAc kinase	gne	S5	1S5	10.8055531043705
3B & S2	ENSAOCG00000020423	UDP-GlcNAc 2-epimerase/ManNAc kinase	gne	S5	2S5	10.576432352569
3B & S2	ENSAOCG00000020423	UDP-GlcNAc 2-epimerase/ManNAc kinase	gne	S5	3S5	10.5492540309517
3B & S2	ENSAOCG00000020423	UDP-GlcNAc 2-epimerase/ManNAc kinase	gne	S6	1S6	10.5752503278181
3B & S2	ENSAOCG00000020423	UDP-GlcNAc 2-epimerase/ManNAc kinase	gne	S6	2S6	10.6741950967018
3B & S2	ENSAOCG00000020423	UDP-GlcNAc 2-epimerase/ManNAc kinase	gne	S6	3S6	11.0327385550787
3B & S2	ENSAOCG00000020423	UDP-GlcNAc 2-epimerase/ManNAc kinase	gne	S7	1S7	11.541879643225
3B & S2	ENSAOCG00000020423	UDP-GlcNAc 2-epimerase/ManNAc kinase	gne	S7	2S7	11.2852586132071
3B & S2	ENSAOCG00000020423	UDP-GlcNAc 2-epimerase/ManNAc kinase	gne	S7	3S7	11.3899614713472
3B & S2	ENSAOCG00000020499	Neu5Ac-9-phosphate synthase	nans	S1	1S1	11.1780013233398
3B & S2	ENSAOCG00000020499	Neu5Ac-9-phosphate synthase	nans	S1	2S1	10.6525531101927
3B & S2	ENSAOCG00000020499	Neu5Ac-9-phosphate synthase	nans	S1	3S1	11.4884725117133
3B & S2	ENSAOCG00000020499	Neu5Ac-9-phosphate synthase	nans	S2	1S2	11.1215629441902
3B & S2	ENSAOCG00000020499	Neu5Ac-9-phosphate synthase	nans	S2	2S2	11.2544138502811
3B & S2	ENSAOCG00000020499	Neu5Ac-9-phosphate synthase	nans	S2	3S2	11.1176587945915
3B & S2	ENSAOCG00000020499	Neu5Ac-9-phosphate synthase	nans	S3	1S3	11.0063955912048
3B & S2	ENSAOCG00000020499	Neu5Ac-9-phosphate synthase	nans	S3	2S3	10.392289230403
3B & S2	ENSAOCG00000020499	Neu5Ac-9-phosphate synthase	nans	S3	3S3	11.2553674532335
3B & S2	ENSAOCG00000020499	Neu5Ac-9-phosphate synthase	nans	S4	1S4	11.6687088581982
3B & S2	ENSAOCG00000020499	Neu5Ac-9-phosphate synthase	nans	S4	2S4	11.0959338654535
3B & S2	ENSAOCG00000020499	Neu5Ac-9-phosphate synthase	nans	S4	3S4	10.7245671437838
3B & S2	ENSAOCG00000020499	Neu5Ac-9-phosphate synthase	nans	S5	1S5	10.7636721412174
3B & S2	ENSAOCG00000020499	Neu5Ac-9-phosphate synthase	nans	S5	2S5	10.9962049715861
3B & S2	ENSAOCG00000020499	Neu5Ac-9-phosphate synthase	nans	S5	3S5	10.431200127527
3B & S2	ENSAOCG00000020499	Neu5Ac-9-phosphate synthase	nans	S6	1S6	10.9215369446457
3B & S2	ENSAOCG00000020499	Neu5Ac-9-phosphate synthase	nans	S6	2S6	10.3887529605005
3B & S2	ENSAOCG00000020499	Neu5Ac-9-phosphate synthase	nans	S6	3S6	11.3652245601745
3B & S2	ENSAOCG00000020499	Neu5Ac-9-phosphate synthase	nans	S7	1S7	11.0634020492871
3B & S2	ENSAOCG00000020499	Neu5Ac-9-phosphate synthase	nans	S7	2S7	11.0534034674226
3B & S2	ENSAOCG00000020499	Neu5Ac-9-phosphate synthase	nans	S7	3S7	11.2217605125897
3B & S2	ENSAOCG00000004224	Neu5Ac-9-phosphate phosphatase	nanp	S1	1S1	7.56735011641449
3B & S2	ENSAOCG00000004224	Neu5Ac-9-phosphate phosphatase	nanp	S1	2S1	7.26593778685367
3B & S2	ENSAOCG00000004224	Neu5Ac-9-phosphate phosphatase	nanp	S1	3S1	7.70226196462499
3B & S2	ENSAOCG00000004224	Neu5Ac-9-phosphate phosphatase	nanp	S2	1S2	7.70964652740426
3B & S2	ENSAOCG00000004224	Neu5Ac-9-phosphate phosphatase	nanp	S2	2S2	7.98614914689542
3B & S2	ENSAOCG00000004224	Neu5Ac-9-phosphate phosphatase	nanp	S2	3S2	7.63583560646626
3B & S2	ENSAOCG00000004224	Neu5Ac-9-phosphate phosphatase	nanp	S3	1S3	7.85402815192188
3B & S2	ENSAOCG00000004224	Neu5Ac-9-phosphate phosphatase	nanp	S3	2S3	7.15003998203028
3B & S2	ENSAOCG00000004224	Neu5Ac-9-phosphate phosphatase	nanp	S3	3S3	7.53244541234584
3B & S2	ENSAOCG00000004224	Neu5Ac-9-phosphate phosphatase	nanp	S4	1S4	8.47634354050714
3B & S2	ENSAOCG00000004224	Neu5Ac-9-phosphate phosphatase	nanp	S4	2S4	8.12294234401836
3B & S2	ENSAOCG00000004224	Neu5Ac-9-phosphate phosphatase	nanp	S4	3S4	7.95805774491294
3B & S2	ENSAOCG00000004224	Neu5Ac-9-phosphate phosphatase	nanp	S5	1S5	8.01433165205292
3B & S2	ENSAOCG00000004224	Neu5Ac-9-phosphate phosphatase	nanp	S5	2S5	8.45729185985581
3B & S2	ENSAOCG00000004224	Neu5Ac-9-phosphate phosphatase	nanp	S5	3S5	8.30749489604632
3B & S2	ENSAOCG00000004224	Neu5Ac-9-phosphate phosphatase	nanp	S6	1S6	7.82323125117405
3B & S2	ENSAOCG00000004224	Neu5Ac-9-phosphate phosphatase	nanp	S6	2S6	7.79173108877745
3B & S2	ENSAOCG00000004224	Neu5Ac-9-phosphate phosphatase	nanp	S6	3S6	8.02093854063348
3B & S2	ENSAOCG00000004224	Neu5Ac-9-phosphate phosphatase	nanp	S7	1S7	8.41685260614952
3B & S2	ENSAOCG00000004224	Neu5Ac-9-phosphate phosphatase	nanp	S7	2S7	8.36697606801309
3B & S2	ENSAOCG00000004224	Neu5Ac-9-phosphate phosphatase	nanp	S7	3S7	8.02614768000561
3B & S2	ENSAOCG00000008116	CMP-Neu5Ac synthetase	cmas	S1	1S1	8.52427386952997
3B & S2	ENSAOCG00000008116	CMP-Neu5Ac synthetase	cmas	S1	2S1	8.22285446761603
3B & S2	ENSAOCG00000008116	CMP-Neu5Ac synthetase	cmas	S1	3S1	8.55911789883346
3B & S2	ENSAOCG00000008116	CMP-Neu5Ac synthetase	cmas	S2	1S2	8.62622929199339
3B & S2	ENSAOCG00000008116	CMP-Neu5Ac synthetase	cmas	S2	2S2	8.50151629008175
3B & S2	ENSAOCG00000008116	CMP-Neu5Ac synthetase	cmas	S2	3S2	8.26724400053981
3B & S2	ENSAOCG00000008116	CMP-Neu5Ac synthetase	cmas	S3	1S3	8.48792257967788
3B & S2	ENSAOCG00000008116	CMP-Neu5Ac synthetase	cmas	S3	2S3	8.23964941468408
3B & S2	ENSAOCG00000008116	CMP-Neu5Ac synthetase	cmas	S3	3S3	8.31011841800059
3B & S2	ENSAOCG00000008116	CMP-Neu5Ac synthetase	cmas	S4	1S4	8.49110911370549
3B & S2	ENSAOCG00000008116	CMP-Neu5Ac synthetase	cmas	S4	2S4	8.65643598154656
3B & S2	ENSAOCG00000008116	CMP-Neu5Ac synthetase	cmas	S4	3S4	8.63434198991322
3B & S2	ENSAOCG00000008116	CMP-Neu5Ac synthetase	cmas	S5	1S5	8.6188210005215
3B & S2	ENSAOCG00000008116	CMP-Neu5Ac synthetase	cmas	S5	2S5	8.40504293299209
3B & S2	ENSAOCG00000008116	CMP-Neu5Ac synthetase	cmas	S5	3S5	8.45997166038638
3B & S2	ENSAOCG00000008116	CMP-Neu5Ac synthetase	cmas	S6	1S6	8.54578444526604
3B & S2	ENSAOCG00000008116	CMP-Neu5Ac synthetase	cmas	S6	2S6	8.48863528391019
3B & S2	ENSAOCG00000008116	CMP-Neu5Ac synthetase	cmas	S6	3S6	8.72471387597626
3B & S2	ENSAOCG00000008116	CMP-Neu5Ac synthetase	cmas	S7	1S7	8.32584486268965
3B & S2	ENSAOCG00000008116	CMP-Neu5Ac synthetase	cmas	S7	2S7	8.58887483797366
3B & S2	ENSAOCG00000008116	CMP-Neu5Ac synthetase	cmas	S7	3S7	8.67623793834808
3B & S2	ENSAOCG00000004354	CMP-Sia transporter	slc35a1	S1	1S1	10.5484341787129
3B & S2	ENSAOCG00000004354	CMP-Sia transporter	slc35a1	S1	2S1	10.6475658364991
3B & S2	ENSAOCG00000004354	CMP-Sia transporter	slc35a1	S1	3S1	10.7888282559521
3B & S2	ENSAOCG00000004354	CMP-Sia transporter	slc35a1	S2	1S2	10.8438014655599
3B & S2	ENSAOCG00000004354	CMP-Sia transporter	slc35a1	S2	2S2	10.7777264370739
3B & S2	ENSAOCG00000004354	CMP-Sia transporter	slc35a1	S2	3S2	10.7791022846862
3B & S2	ENSAOCG00000004354	CMP-Sia transporter	slc35a1	S3	1S3	11.0364087733877
3B & S2	ENSAOCG00000004354	CMP-Sia transporter	slc35a1	S3	2S3	11.0537867380593
3B & S2	ENSAOCG00000004354	CMP-Sia transporter	slc35a1	S3	3S3	11.0289348368003
3B & S2	ENSAOCG00000004354	CMP-Sia transporter	slc35a1	S4	1S4	11.4615774667508
3B & S2	ENSAOCG00000004354	CMP-Sia transporter	slc35a1	S4	2S4	11.1062781090591
3B & S2	ENSAOCG00000004354	CMP-Sia transporter	slc35a1	S4	3S4	11.2165094871987
3B & S2	ENSAOCG00000004354	CMP-Sia transporter	slc35a1	S5	1S5	10.8751973573616
3B & S2	ENSAOCG00000004354	CMP-Sia transporter	slc35a1	S5	2S5	11.0173983578413
3B & S2	ENSAOCG00000004354	CMP-Sia transporter	slc35a1	S5	3S5	10.8898129026282
3B & S2	ENSAOCG00000004354	CMP-Sia transporter	slc35a1	S6	1S6	10.7512000754811
3B & S2	ENSAOCG00000004354	CMP-Sia transporter	slc35a1	S6	2S6	10.8359555316149
3B & S2	ENSAOCG00000004354	CMP-Sia transporter	slc35a1	S6	3S6	10.9499856107288
3B & S2	ENSAOCG00000004354	CMP-Sia transporter	slc35a1	S7	1S7	11.3395793190889
3B & S2	ENSAOCG00000004354	CMP-Sia transporter	slc35a1	S7	2S7	11.4420315068907
3B & S2	ENSAOCG00000004354	CMP-Sia transporter	slc35a1	S7	3S7	10.7488099091496
3B & S2	ENSAOCG00000001598	Sialin	slc17a5	S1	1S1	8.82729864805878
3B & S2	ENSAOCG00000001598	Sialin	slc17a5	S1	2S1	9.94122786565391
3B & S2	ENSAOCG00000001598	Sialin	slc17a5	S1	3S1	9.44752731133802
3B & S2	ENSAOCG00000001598	Sialin	slc17a5	S2	1S2	9.6218119316636
3B & S2	ENSAOCG00000001598	Sialin	slc17a5	S2	2S2	9.0181857295649
3B & S2	ENSAOCG00000001598	Sialin	slc17a5	S2	3S2	9.55452861009183
3B & S2	ENSAOCG00000001598	Sialin	slc17a5	S3	1S3	9.23072386841034
3B & S2	ENSAOCG00000001598	Sialin	slc17a5	S3	2S3	10.0402702725233
3B & S2	ENSAOCG00000001598	Sialin	slc17a5	S3	3S3	9.59050559367881
3B & S2	ENSAOCG00000001598	Sialin	slc17a5	S4	1S4	9.38936511021213
3B & S2	ENSAOCG00000001598	Sialin	slc17a5	S4	2S4	9.59921218474294
3B & S2	ENSAOCG00000001598	Sialin	slc17a5	S4	3S4	9.52672049399538
3B & S2	ENSAOCG00000001598	Sialin	slc17a5	S5	1S5	9.24945480322672
3B & S2	ENSAOCG00000001598	Sialin	slc17a5	S5	2S5	8.89581801304095
3B & S2	ENSAOCG00000001598	Sialin	slc17a5	S5	3S5	9.17981522541288
3B & S2	ENSAOCG00000001598	Sialin	slc17a5	S6	1S6	9.63021725963781
3B & S2	ENSAOCG00000001598	Sialin	slc17a5	S6	2S6	9.87904266105904
3B & S2	ENSAOCG00000001598	Sialin	slc17a5	S6	3S6	8.91349534925917
3B & S2	ENSAOCG00000001598	Sialin	slc17a5	S7	1S7	9.23796419639169
3B & S2	ENSAOCG00000001598	Sialin	slc17a5	S7	2S7	9.90205041519971
3B & S2	ENSAOCG00000001598	Sialin	slc17a5	S7	3S7	9.9488299917118
3B & S2	ENSAOCG00000024640	Neuraminidase 1	neu1	S1	1S1	9.44661175218163
3B & S2	ENSAOCG00000024640	Neuraminidase 1	neu1	S1	2S1	9.61523202532866
3B & S2	ENSAOCG00000024640	Neuraminidase 1	neu1	S1	3S1	9.88941714238914
3B & S2	ENSAOCG00000024640	Neuraminidase 1	neu1	S2	1S2	9.98519354823758
3B & S2	ENSAOCG00000024640	Neuraminidase 1	neu1	S2	2S2	9.79930937599227
3B & S2	ENSAOCG00000024640	Neuraminidase 1	neu1	S2	3S2	9.24665703018229
3B & S2	ENSAOCG00000024640	Neuraminidase 1	neu1	S3	1S3	10.0980707975386
3B & S2	ENSAOCG00000024640	Neuraminidase 1	neu1	S3	2S3	10.1099892320259
3B & S2	ENSAOCG00000024640	Neuraminidase 1	neu1	S3	3S3	9.84850934756991
3B & S2	ENSAOCG00000024640	Neuraminidase 1	neu1	S4	1S4	10.8425198847074
3B & S2	ENSAOCG00000024640	Neuraminidase 1	neu1	S4	2S4	10.8000908034721
3B & S2	ENSAOCG00000024640	Neuraminidase 1	neu1	S4	3S4	10.5010041858015
3B & S2	ENSAOCG00000024640	Neuraminidase 1	neu1	S5	1S5	10.4667787703845
3B & S2	ENSAOCG00000024640	Neuraminidase 1	neu1	S5	2S5	10.3494467910098
3B & S2	ENSAOCG00000024640	Neuraminidase 1	neu1	S5	3S5	10.4757823872477
3B & S2	ENSAOCG00000024640	Neuraminidase 1	neu1	S6	1S6	10.2148126933808
3B & S2	ENSAOCG00000024640	Neuraminidase 1	neu1	S6	2S6	10.4412851251781
3B & S2	ENSAOCG00000024640	Neuraminidase 1	neu1	S6	3S6	10.4675190249145
3B & S2	ENSAOCG00000024640	Neuraminidase 1	neu1	S7	1S7	11.4131835997484
3B & S2	ENSAOCG00000024640	Neuraminidase 1	neu1	S7	2S7	11.2388757928582
3B & S2	ENSAOCG00000024640	Neuraminidase 1	neu1	S7	3S7	10.5135158641077
3B & S2	ENSAOCG00000023732	Neuraminidase 3.1	neu3.1	S1	1S1	8.53818339068412
3B & S2	ENSAOCG00000023732	Neuraminidase 3.1	neu3.1	S1	2S1	8.34901271491414
3B & S2	ENSAOCG00000023732	Neuraminidase 3.1	neu3.1	S1	3S1	8.65553365971007
3B & S2	ENSAOCG00000023732	Neuraminidase 3.1	neu3.1	S2	1S2	8.07604427037903
3B & S2	ENSAOCG00000023732	Neuraminidase 3.1	neu3.1	S2	2S2	8.53583588205156
3B & S2	ENSAOCG00000023732	Neuraminidase 3.1	neu3.1	S2	3S2	8.1323249653003
3B & S2	ENSAOCG00000023732	Neuraminidase 3.1	neu3.1	S3	1S3	8.4684040525542
3B & S2	ENSAOCG00000023732	Neuraminidase 3.1	neu3.1	S3	2S3	7.93661933880553
3B & S2	ENSAOCG00000023732	Neuraminidase 3.1	neu3.1	S3	3S3	8.36476722083358
3B & S2	ENSAOCG00000023732	Neuraminidase 3.1	neu3.1	S4	1S4	8.93404910371091
3B & S2	ENSAOCG00000023732	Neuraminidase 3.1	neu3.1	S4	2S4	8.68603688231797
3B & S2	ENSAOCG00000023732	Neuraminidase 3.1	neu3.1	S4	3S4	8.56971426979996
3B & S2	ENSAOCG00000023732	Neuraminidase 3.1	neu3.1	S5	1S5	8.73269450187496
3B & S2	ENSAOCG00000023732	Neuraminidase 3.1	neu3.1	S5	2S5	9.08281088894815
3B & S2	ENSAOCG00000023732	Neuraminidase 3.1	neu3.1	S5	3S5	8.92660234609209
3B & S2	ENSAOCG00000023732	Neuraminidase 3.1	neu3.1	S6	1S6	8.67971379991611
3B & S2	ENSAOCG00000023732	Neuraminidase 3.1	neu3.1	S6	2S6	8.67625002971088
3B & S2	ENSAOCG00000023732	Neuraminidase 3.1	neu3.1	S6	3S6	8.6829347658085
3B & S2	ENSAOCG00000023732	Neuraminidase 3.1	neu3.1	S7	1S7	8.99882003795081
3B & S2	ENSAOCG00000023732	Neuraminidase 3.1	neu3.1	S7	2S7	8.86186457983512
3B & S2	ENSAOCG00000023732	Neuraminidase 3.1	neu3.1	S7	3S7	8.74607013133976
3B & S2	ENSAOCG00000017168	Neuraminidase 3	neu3	S1	1S1	8.80795323039418
3B & S2	ENSAOCG00000017168	Neuraminidase 3	neu3	S1	2S1	8.88864647897501
3B & S2	ENSAOCG00000017168	Neuraminidase 3	neu3	S1	3S1	8.88050421543169
3B & S2	ENSAOCG00000017168	Neuraminidase 3	neu3	S2	1S2	9.30692043974592
3B & S2	ENSAOCG00000017168	Neuraminidase 3	neu3	S2	2S2	8.82040740326348
3B & S2	ENSAOCG00000017168	Neuraminidase 3	neu3	S2	3S2	8.83021829481667
3B & S2	ENSAOCG00000017168	Neuraminidase 3	neu3	S3	1S3	8.84626284350893
3B & S2	ENSAOCG00000017168	Neuraminidase 3	neu3	S3	2S3	9.36257694613001
3B & S2	ENSAOCG00000017168	Neuraminidase 3	neu3	S3	3S3	8.59199959992902
3B & S2	ENSAOCG00000017168	Neuraminidase 3	neu3	S4	1S4	8.30762423648646
3B & S2	ENSAOCG00000017168	Neuraminidase 3	neu3	S4	2S4	8.70277991615276
3B & S2	ENSAOCG00000017168	Neuraminidase 3	neu3	S4	3S4	8.59245953541556
3B & S2	ENSAOCG00000017168	Neuraminidase 3	neu3	S5	1S5	8.47651176011184
3B & S2	ENSAOCG00000017168	Neuraminidase 3	neu3	S5	2S5	8.85477164902334
3B & S2	ENSAOCG00000017168	Neuraminidase 3	neu3	S5	3S5	8.19581849398183
3B & S2	ENSAOCG00000017168	Neuraminidase 3	neu3	S6	1S6	8.4106443560727
3B & S2	ENSAOCG00000017168	Neuraminidase 3	neu3	S6	2S6	9.34088594122676
3B & S2	ENSAOCG00000017168	Neuraminidase 3	neu3	S6	3S6	8.57344632766575
3B & S2	ENSAOCG00000017168	Neuraminidase 3	neu3	S7	1S7	9.97757130650673
3B & S2	ENSAOCG00000017168	Neuraminidase 3	neu3	S7	2S7	9.79899813600522
3B & S2	ENSAOCG00000017168	Neuraminidase 3	neu3	S7	3S7	9.36396322206492
3B & S2	ENSAOCG00000008309	N-acetylneuraminate pyruvate lyase	npl	S1	1S1	6.16682755921671
3B & S2	ENSAOCG00000008309	N-acetylneuraminate pyruvate lyase	npl	S1	2S1	6.50823668222225
3B & S2	ENSAOCG00000008309	N-acetylneuraminate pyruvate lyase	npl	S1	3S1	6.71526289753408
3B & S2	ENSAOCG00000008309	N-acetylneuraminate pyruvate lyase	npl	S2	1S2	7.03025588591731
3B & S2	ENSAOCG00000008309	N-acetylneuraminate pyruvate lyase	npl	S2	2S2	6.61043478189077
3B & S2	ENSAOCG00000008309	N-acetylneuraminate pyruvate lyase	npl	S2	3S2	6.5577217197532
3B & S2	ENSAOCG00000008309	N-acetylneuraminate pyruvate lyase	npl	S3	1S3	6.57696268084326
3B & S2	ENSAOCG00000008309	N-acetylneuraminate pyruvate lyase	npl	S3	2S3	6.4354431600589
3B & S2	ENSAOCG00000008309	N-acetylneuraminate pyruvate lyase	npl	S3	3S3	6.88218990591419
3B & S2	ENSAOCG00000008309	N-acetylneuraminate pyruvate lyase	npl	S4	1S4	6.68850798202304
3B & S2	ENSAOCG00000008309	N-acetylneuraminate pyruvate lyase	npl	S4	2S4	7.48792721256682
3B & S2	ENSAOCG00000008309	N-acetylneuraminate pyruvate lyase	npl	S4	3S4	7.65535428265862
3B & S2	ENSAOCG00000008309	N-acetylneuraminate pyruvate lyase	npl	S5	1S5	7.89865461294344
3B & S2	ENSAOCG00000008309	N-acetylneuraminate pyruvate lyase	npl	S5	2S5	6.39938259684009
3B & S2	ENSAOCG00000008309	N-acetylneuraminate pyruvate lyase	npl	S5	3S5	6.46733074147586
3B & S2	ENSAOCG00000008309	N-acetylneuraminate pyruvate lyase	npl	S6	1S6	7.74010541931175
3B & S2	ENSAOCG00000008309	N-acetylneuraminate pyruvate lyase	npl	S6	2S6	7.06905272880424
3B & S2	ENSAOCG00000008309	N-acetylneuraminate pyruvate lyase	npl	S6	3S6	7.69666717840193
3B & S2	ENSAOCG00000008309	N-acetylneuraminate pyruvate lyase	npl	S7	1S7	6.28650925298863
3B & S2	ENSAOCG00000008309	N-acetylneuraminate pyruvate lyase	npl	S7	2S7	6.852658197423
3B & S2	ENSAOCG00000008309	N-acetylneuraminate pyruvate lyase	npl	S7	3S7	7.59408009730974
S3	ENSAOCG00000006938	ST3 beta-galactoside alpha-2,3-sialyltransferase 1	st3gal1	S1	1S1	4.53354795023105
S3	ENSAOCG00000006938	ST3 beta-galactoside alpha-2,3-sialyltransferase 1	st3gal1	S1	2S1	4.53354795023105
S3	ENSAOCG00000006938	ST3 beta-galactoside alpha-2,3-sialyltransferase 1	st3gal1	S1	3S1	4.97291910512381
S3	ENSAOCG00000006938	ST3 beta-galactoside alpha-2,3-sialyltransferase 1	st3gal1	S2	1S2	4.53354795023105
S3	ENSAOCG00000006938	ST3 beta-galactoside alpha-2,3-sialyltransferase 1	st3gal1	S2	2S2	4.99311301990904
S3	ENSAOCG00000006938	ST3 beta-galactoside alpha-2,3-sialyltransferase 1	st3gal1	S2	3S2	4.53354795023105
S3	ENSAOCG00000006938	ST3 beta-galactoside alpha-2,3-sialyltransferase 1	st3gal1	S3	1S3	4.53354795023105
S3	ENSAOCG00000006938	ST3 beta-galactoside alpha-2,3-sialyltransferase 1	st3gal1	S3	2S3	4.53354795023105
S3	ENSAOCG00000006938	ST3 beta-galactoside alpha-2,3-sialyltransferase 1	st3gal1	S3	3S3	4.53354795023105
S3	ENSAOCG00000006938	ST3 beta-galactoside alpha-2,3-sialyltransferase 1	st3gal1	S4	1S4	4.53354795023105
S3	ENSAOCG00000006938	ST3 beta-galactoside alpha-2,3-sialyltransferase 1	st3gal1	S4	2S4	5.58943716724302
S3	ENSAOCG00000006938	ST3 beta-galactoside alpha-2,3-sialyltransferase 1	st3gal1	S4	3S4	4.93731519779723
S3	ENSAOCG00000006938	ST3 beta-galactoside alpha-2,3-sialyltransferase 1	st3gal1	S5	1S5	5.65193032419273
S3	ENSAOCG00000006938	ST3 beta-galactoside alpha-2,3-sialyltransferase 1	st3gal1	S5	2S5	5.60354187812525
S3	ENSAOCG00000006938	ST3 beta-galactoside alpha-2,3-sialyltransferase 1	st3gal1	S5	3S5	5.98109836985462
S3	ENSAOCG00000006938	ST3 beta-galactoside alpha-2,3-sialyltransferase 1	st3gal1	S6	1S6	5.6770149738642
S3	ENSAOCG00000006938	ST3 beta-galactoside alpha-2,3-sialyltransferase 1	st3gal1	S6	2S6	5.61627916015984
S3	ENSAOCG00000006938	ST3 beta-galactoside alpha-2,3-sialyltransferase 1	st3gal1	S6	3S6	6.78221690849001
S3	ENSAOCG00000006938	ST3 beta-galactoside alpha-2,3-sialyltransferase 1	st3gal1	S7	1S7	7.39984537056877
S3	ENSAOCG00000006938	ST3 beta-galactoside alpha-2,3-sialyltransferase 1	st3gal1	S7	2S7	6.57525317574373
S3	ENSAOCG00000006938	ST3 beta-galactoside alpha-2,3-sialyltransferase 1	st3gal1	S7	3S7	6.47287292589811
S3	ENSAOCG00000009674	ST3 beta-galactoside alpha-2,3-sialyltransferase 3	st3gal3	S1	1S1	9.68163514280179
S3	ENSAOCG00000009674	ST3 beta-galactoside alpha-2,3-sialyltransferase 3	st3gal3	S1	2S1	9.65335111901274
S3	ENSAOCG00000009674	ST3 beta-galactoside alpha-2,3-sialyltransferase 3	st3gal3	S1	3S1	9.61634407382883
S3	ENSAOCG00000009674	ST3 beta-galactoside alpha-2,3-sialyltransferase 3	st3gal3	S2	1S2	9.82177573773354
S3	ENSAOCG00000009674	ST3 beta-galactoside alpha-2,3-sialyltransferase 3	st3gal3	S2	2S2	9.65256308493903
S3	ENSAOCG00000009674	ST3 beta-galactoside alpha-2,3-sialyltransferase 3	st3gal3	S2	3S2	9.70965190878376
S3	ENSAOCG00000009674	ST3 beta-galactoside alpha-2,3-sialyltransferase 3	st3gal3	S3	1S3	9.77616208923812
S3	ENSAOCG00000009674	ST3 beta-galactoside alpha-2,3-sialyltransferase 3	st3gal3	S3	2S3	9.70551387511639
S3	ENSAOCG00000009674	ST3 beta-galactoside alpha-2,3-sialyltransferase 3	st3gal3	S3	3S3	9.59050559367881
S3	ENSAOCG00000009674	ST3 beta-galactoside alpha-2,3-sialyltransferase 3	st3gal3	S4	1S4	10.2959856090272
S3	ENSAOCG00000009674	ST3 beta-galactoside alpha-2,3-sialyltransferase 3	st3gal3	S4	2S4	9.80310734894057
S3	ENSAOCG00000009674	ST3 beta-galactoside alpha-2,3-sialyltransferase 3	st3gal3	S4	3S4	10.2176137474834
S3	ENSAOCG00000009674	ST3 beta-galactoside alpha-2,3-sialyltransferase 3	st3gal3	S5	1S5	10.1097698871479
S3	ENSAOCG00000009674	ST3 beta-galactoside alpha-2,3-sialyltransferase 3	st3gal3	S5	2S5	10.0475563702079
S3	ENSAOCG00000009674	ST3 beta-galactoside alpha-2,3-sialyltransferase 3	st3gal3	S5	3S5	10.4096825166699
S3	ENSAOCG00000009674	ST3 beta-galactoside alpha-2,3-sialyltransferase 3	st3gal3	S6	1S6	9.76810929721914
S3	ENSAOCG00000009674	ST3 beta-galactoside alpha-2,3-sialyltransferase 3	st3gal3	S6	2S6	10.1664897066817
S3	ENSAOCG00000009674	ST3 beta-galactoside alpha-2,3-sialyltransferase 3	st3gal3	S6	3S6	10.5299487826092
S3	ENSAOCG00000009674	ST3 beta-galactoside alpha-2,3-sialyltransferase 3	st3gal3	S7	1S7	10.9936556187971
S3	ENSAOCG00000009674	ST3 beta-galactoside alpha-2,3-sialyltransferase 3	st3gal3	S7	2S7	10.8689063815765
S3	ENSAOCG00000009674	ST3 beta-galactoside alpha-2,3-sialyltransferase 3	st3gal3	S7	3S7	10.6864197986118
S3	ENSAOCG00000018922	ST3 beta-galactoside alpha-2,3-sialyltransferase 4	st3gal4	S1	1S1	8.96438840849219
S3	ENSAOCG00000018922	ST3 beta-galactoside alpha-2,3-sialyltransferase 4	st3gal4	S1	2S1	8.52682697452399
S3	ENSAOCG00000018922	ST3 beta-galactoside alpha-2,3-sialyltransferase 4	st3gal4	S1	3S1	9.06800422658794
S3	ENSAOCG00000018922	ST3 beta-galactoside alpha-2,3-sialyltransferase 4	st3gal4	S2	1S2	8.84262461334577
S3	ENSAOCG00000018922	ST3 beta-galactoside alpha-2,3-sialyltransferase 4	st3gal4	S2	2S2	8.90360869304254
S3	ENSAOCG00000018922	ST3 beta-galactoside alpha-2,3-sialyltransferase 4	st3gal4	S2	3S2	8.81983522608937
S3	ENSAOCG00000018922	ST3 beta-galactoside alpha-2,3-sialyltransferase 4	st3gal4	S3	1S3	9.06432924001265
S3	ENSAOCG00000018922	ST3 beta-galactoside alpha-2,3-sialyltransferase 4	st3gal4	S3	2S3	9.0196690474127
S3	ENSAOCG00000018922	ST3 beta-galactoside alpha-2,3-sialyltransferase 4	st3gal4	S3	3S3	8.71389829169159
S3	ENSAOCG00000018922	ST3 beta-galactoside alpha-2,3-sialyltransferase 4	st3gal4	S4	1S4	9.93989808327932
S3	ENSAOCG00000018922	ST3 beta-galactoside alpha-2,3-sialyltransferase 4	st3gal4	S4	2S4	9.40370556225484
S3	ENSAOCG00000018922	ST3 beta-galactoside alpha-2,3-sialyltransferase 4	st3gal4	S4	3S4	9.92136195919757
S3	ENSAOCG00000018922	ST3 beta-galactoside alpha-2,3-sialyltransferase 4	st3gal4	S5	1S5	9.47850414063738
S3	ENSAOCG00000018922	ST3 beta-galactoside alpha-2,3-sialyltransferase 4	st3gal4	S5	2S5	9.40800132010007
S3	ENSAOCG00000018922	ST3 beta-galactoside alpha-2,3-sialyltransferase 4	st3gal4	S5	3S5	9.45009359550299
S3	ENSAOCG00000018922	ST3 beta-galactoside alpha-2,3-sialyltransferase 4	st3gal4	S6	1S6	9.40239315253408
S3	ENSAOCG00000018922	ST3 beta-galactoside alpha-2,3-sialyltransferase 4	st3gal4	S6	2S6	9.26337826148807
S3	ENSAOCG00000018922	ST3 beta-galactoside alpha-2,3-sialyltransferase 4	st3gal4	S6	3S6	9.76742473909473
S3	ENSAOCG00000018922	ST3 beta-galactoside alpha-2,3-sialyltransferase 4	st3gal4	S7	1S7	9.64753719422442
S3	ENSAOCG00000018922	ST3 beta-galactoside alpha-2,3-sialyltransferase 4	st3gal4	S7	2S7	9.91118475325166
S3	ENSAOCG00000018922	ST3 beta-galactoside alpha-2,3-sialyltransferase 4	st3gal4	S7	3S7	9.96936199947856
S3	ENSAOCG00000015904	alpha-N-acetylgalactosaminide alpha-2,6-sialyltransferase 3-like	st6galnac4	S1	1S1	8.14194692218225
S3	ENSAOCG00000015904	alpha-N-acetylgalactosaminide alpha-2,6-sialyltransferase 3-like	st6galnac4	S1	2S1	8.40814369829481
S3	ENSAOCG00000015904	alpha-N-acetylgalactosaminide alpha-2,6-sialyltransferase 3-like	st6galnac4	S1	3S1	8.29016409048396
S3	ENSAOCG00000015904	alpha-N-acetylgalactosaminide alpha-2,6-sialyltransferase 3-like	st6galnac4	S2	1S2	8.41633994163309
S3	ENSAOCG00000015904	alpha-N-acetylgalactosaminide alpha-2,6-sialyltransferase 3-like	st6galnac4	S2	2S2	8.61674354277323
S3	ENSAOCG00000015904	alpha-N-acetylgalactosaminide alpha-2,6-sialyltransferase 3-like	st6galnac4	S2	3S2	8.71456392138616
S3	ENSAOCG00000015904	alpha-N-acetylgalactosaminide alpha-2,6-sialyltransferase 3-like	st6galnac4	S3	1S3	8.60690753067674
S3	ENSAOCG00000015904	alpha-N-acetylgalactosaminide alpha-2,6-sialyltransferase 3-like	st6galnac4	S3	2S3	8.51214802813928
S3	ENSAOCG00000015904	alpha-N-acetylgalactosaminide alpha-2,6-sialyltransferase 3-like	st6galnac4	S3	3S3	8.7243630122622
S3	ENSAOCG00000015904	alpha-N-acetylgalactosaminide alpha-2,6-sialyltransferase 3-like	st6galnac4	S4	1S4	9.15674326397363
S3	ENSAOCG00000015904	alpha-N-acetylgalactosaminide alpha-2,6-sialyltransferase 3-like	st6galnac4	S4	2S4	9.04932865150203
S3	ENSAOCG00000015904	alpha-N-acetylgalactosaminide alpha-2,6-sialyltransferase 3-like	st6galnac4	S4	3S4	9.06986540655594
S3	ENSAOCG00000015904	alpha-N-acetylgalactosaminide alpha-2,6-sialyltransferase 3-like	st6galnac4	S5	1S5	9.19279271021477
S3	ENSAOCG00000015904	alpha-N-acetylgalactosaminide alpha-2,6-sialyltransferase 3-like	st6galnac4	S5	2S5	9.17014185627535
S3	ENSAOCG00000015904	alpha-N-acetylgalactosaminide alpha-2,6-sialyltransferase 3-like	st6galnac4	S5	3S5	9.33963162890364
S3	ENSAOCG00000015904	alpha-N-acetylgalactosaminide alpha-2,6-sialyltransferase 3-like	st6galnac4	S6	1S6	9.16705537672646
S3	ENSAOCG00000015904	alpha-N-acetylgalactosaminide alpha-2,6-sialyltransferase 3-like	st6galnac4	S6	2S6	9.04960871030693
S3	ENSAOCG00000015904	alpha-N-acetylgalactosaminide alpha-2,6-sialyltransferase 3-like	st6galnac4	S6	3S6	9.07709948688925
S3	ENSAOCG00000015904	alpha-N-acetylgalactosaminide alpha-2,6-sialyltransferase 3-like	st6galnac4	S7	1S7	9.19467746670479
S3	ENSAOCG00000015904	alpha-N-acetylgalactosaminide alpha-2,6-sialyltransferase 3-like	st6galnac4	S7	2S7	9.18711576102454
S3	ENSAOCG00000015904	alpha-N-acetylgalactosaminide alpha-2,6-sialyltransferase 3-like	st6galnac4	S7	3S7	9.32222426988824
S3	ENSAOCG00000017359	ST3 beta-galactoside alpha-2,3-sialyltransferase 5	st3gal5	S1	1S1	10.0112254400599
S3	ENSAOCG00000017359	ST3 beta-galactoside alpha-2,3-sialyltransferase 5	st3gal5	S1	2S1	10.3136299991871
S3	ENSAOCG00000017359	ST3 beta-galactoside alpha-2,3-sialyltransferase 5	st3gal5	S1	3S1	9.83400145441208
S3	ENSAOCG00000017359	ST3 beta-galactoside alpha-2,3-sialyltransferase 5	st3gal5	S2	1S2	10.1682139922731
S3	ENSAOCG00000017359	ST3 beta-galactoside alpha-2,3-sialyltransferase 5	st3gal5	S2	2S2	9.88261384704924
S3	ENSAOCG00000017359	ST3 beta-galactoside alpha-2,3-sialyltransferase 5	st3gal5	S2	3S2	9.98355066991075
S3	ENSAOCG00000017359	ST3 beta-galactoside alpha-2,3-sialyltransferase 5	st3gal5	S3	1S3	9.78719386374402
S3	ENSAOCG00000017359	ST3 beta-galactoside alpha-2,3-sialyltransferase 5	st3gal5	S3	2S3	10.0685638047698
S3	ENSAOCG00000017359	ST3 beta-galactoside alpha-2,3-sialyltransferase 5	st3gal5	S3	3S3	9.75740431214752
S3	ENSAOCG00000017359	ST3 beta-galactoside alpha-2,3-sialyltransferase 5	st3gal5	S4	1S4	9.83616299522288
S3	ENSAOCG00000017359	ST3 beta-galactoside alpha-2,3-sialyltransferase 5	st3gal5	S4	2S4	9.95364749467789
S3	ENSAOCG00000017359	ST3 beta-galactoside alpha-2,3-sialyltransferase 5	st3gal5	S4	3S4	9.54977132811997
S3	ENSAOCG00000017359	ST3 beta-galactoside alpha-2,3-sialyltransferase 5	st3gal5	S5	1S5	10.0200932870739
S3	ENSAOCG00000017359	ST3 beta-galactoside alpha-2,3-sialyltransferase 5	st3gal5	S5	2S5	10.1894594995632
S3	ENSAOCG00000017359	ST3 beta-galactoside alpha-2,3-sialyltransferase 5	st3gal5	S5	3S5	9.84473271027202
S3	ENSAOCG00000017359	ST3 beta-galactoside alpha-2,3-sialyltransferase 5	st3gal5	S6	1S6	9.68745572162904
S3	ENSAOCG00000017359	ST3 beta-galactoside alpha-2,3-sialyltransferase 5	st3gal5	S6	2S6	9.93874539903012
S3	ENSAOCG00000017359	ST3 beta-galactoside alpha-2,3-sialyltransferase 5	st3gal5	S6	3S6	9.50811643590471
S3	ENSAOCG00000017359	ST3 beta-galactoside alpha-2,3-sialyltransferase 5	st3gal5	S7	1S7	10.2183807783956
S3	ENSAOCG00000017359	ST3 beta-galactoside alpha-2,3-sialyltransferase 5	st3gal5	S7	2S7	10.2777007697193
S3	ENSAOCG00000017359	ST3 beta-galactoside alpha-2,3-sialyltransferase 5	st3gal5	S7	3S7	9.83835226499966
S3	ENSAOCG00000005559	ST3 beta-galactoside alpha-2,3-sialyltransferase 7	st3gal7	S1	1S1	8.71819596133749
S3	ENSAOCG00000005559	ST3 beta-galactoside alpha-2,3-sialyltransferase 7	st3gal7	S1	2S1	8.34075637915997
S3	ENSAOCG00000005559	ST3 beta-galactoside alpha-2,3-sialyltransferase 7	st3gal7	S1	3S1	9.56774415107121
S3	ENSAOCG00000005559	ST3 beta-galactoside alpha-2,3-sialyltransferase 7	st3gal7	S2	1S2	9.53926806099582
S3	ENSAOCG00000005559	ST3 beta-galactoside alpha-2,3-sialyltransferase 7	st3gal7	S2	2S2	9.08489218045055
S3	ENSAOCG00000005559	ST3 beta-galactoside alpha-2,3-sialyltransferase 7	st3gal7	S2	3S2	8.6292079682515
S3	ENSAOCG00000005559	ST3 beta-galactoside alpha-2,3-sialyltransferase 7	st3gal7	S3	1S3	9.5834815226957
S3	ENSAOCG00000005559	ST3 beta-galactoside alpha-2,3-sialyltransferase 7	st3gal7	S3	2S3	9.62464035877333
S3	ENSAOCG00000005559	ST3 beta-galactoside alpha-2,3-sialyltransferase 7	st3gal7	S3	3S3	9.28304626142784
S3	ENSAOCG00000005559	ST3 beta-galactoside alpha-2,3-sialyltransferase 7	st3gal7	S4	1S4	10.7292380187529
S3	ENSAOCG00000005559	ST3 beta-galactoside alpha-2,3-sialyltransferase 7	st3gal7	S4	2S4	10.1166797871418
S3	ENSAOCG00000005559	ST3 beta-galactoside alpha-2,3-sialyltransferase 7	st3gal7	S4	3S4	10.2962116319294
S3	ENSAOCG00000005559	ST3 beta-galactoside alpha-2,3-sialyltransferase 7	st3gal7	S5	1S5	9.61945392085313
S3	ENSAOCG00000005559	ST3 beta-galactoside alpha-2,3-sialyltransferase 7	st3gal7	S5	2S5	10.162846141508
S3	ENSAOCG00000005559	ST3 beta-galactoside alpha-2,3-sialyltransferase 7	st3gal7	S5	3S5	9.99451274727325
S3	ENSAOCG00000005559	ST3 beta-galactoside alpha-2,3-sialyltransferase 7	st3gal7	S6	1S6	9.21188194825441
S3	ENSAOCG00000005559	ST3 beta-galactoside alpha-2,3-sialyltransferase 7	st3gal7	S6	2S6	9.63691753062512
S3	ENSAOCG00000005559	ST3 beta-galactoside alpha-2,3-sialyltransferase 7	st3gal7	S6	3S6	10.1179530347879
S3	ENSAOCG00000005559	ST3 beta-galactoside alpha-2,3-sialyltransferase 7	st3gal7	S7	1S7	11.0378106278581
S3	ENSAOCG00000005559	ST3 beta-galactoside alpha-2,3-sialyltransferase 7	st3gal7	S7	2S7	10.6797330220383
S3	ENSAOCG00000005559	ST3 beta-galactoside alpha-2,3-sialyltransferase 7	st3gal7	S7	3S7	10.0123982166446
S3	ENSAOCG00000000611	ST3 beta-galactoside alpha-2,3-sialyltransferase 8	st3gal8	S1	1S1	8.2329343411431
S3	ENSAOCG00000000611	ST3 beta-galactoside alpha-2,3-sialyltransferase 8	st3gal8	S1	2S1	8.42645634349598
S3	ENSAOCG00000000611	ST3 beta-galactoside alpha-2,3-sialyltransferase 8	st3gal8	S1	3S1	8.5960384268747
S3	ENSAOCG00000000611	ST3 beta-galactoside alpha-2,3-sialyltransferase 8	st3gal8	S2	1S2	8.61573216330251
S3	ENSAOCG00000000611	ST3 beta-galactoside alpha-2,3-sialyltransferase 8	st3gal8	S2	2S2	8.22737375258871
S3	ENSAOCG00000000611	ST3 beta-galactoside alpha-2,3-sialyltransferase 8	st3gal8	S2	3S2	8.03268402363315
S3	ENSAOCG00000000611	ST3 beta-galactoside alpha-2,3-sialyltransferase 8	st3gal8	S3	1S3	8.46446818381204
S3	ENSAOCG00000000611	ST3 beta-galactoside alpha-2,3-sialyltransferase 8	st3gal8	S3	2S3	8.41494115834565
S3	ENSAOCG00000000611	ST3 beta-galactoside alpha-2,3-sialyltransferase 8	st3gal8	S3	3S3	8.07604317542354
S3	ENSAOCG00000000611	ST3 beta-galactoside alpha-2,3-sialyltransferase 8	st3gal8	S4	1S4	9.41532368982808
S3	ENSAOCG00000000611	ST3 beta-galactoside alpha-2,3-sialyltransferase 8	st3gal8	S4	2S4	9.32452180774311
S3	ENSAOCG00000000611	ST3 beta-galactoside alpha-2,3-sialyltransferase 8	st3gal8	S4	3S4	8.99683287756652
S3	ENSAOCG00000000611	ST3 beta-galactoside alpha-2,3-sialyltransferase 8	st3gal8	S5	1S5	8.6188210005215
S3	ENSAOCG00000000611	ST3 beta-galactoside alpha-2,3-sialyltransferase 8	st3gal8	S5	2S5	8.07748349109982
S3	ENSAOCG00000000611	ST3 beta-galactoside alpha-2,3-sialyltransferase 8	st3gal8	S5	3S5	8.43623199894982
S3	ENSAOCG00000000611	ST3 beta-galactoside alpha-2,3-sialyltransferase 8	st3gal8	S6	1S6	8.04678999681574
S3	ENSAOCG00000000611	ST3 beta-galactoside alpha-2,3-sialyltransferase 8	st3gal8	S6	2S6	8.62705689040989
S3	ENSAOCG00000000611	ST3 beta-galactoside alpha-2,3-sialyltransferase 8	st3gal8	S6	3S6	8.9062569535267
S3	ENSAOCG00000000611	ST3 beta-galactoside alpha-2,3-sialyltransferase 8	st3gal8	S7	1S7	9.02927006897311
S3	ENSAOCG00000000611	ST3 beta-galactoside alpha-2,3-sialyltransferase 8	st3gal8	S7	2S7	8.78095948306465
S3	ENSAOCG00000000611	ST3 beta-galactoside alpha-2,3-sialyltransferase 8	st3gal8	S7	3S7	9.07913626341203
S3	ENSAOCG00000006973	ST3 beta-galactoside alpha-2,3-sialyltransferase 1	st3gal1	S1	1S1	9.17195296914514
S3	ENSAOCG00000006973	ST3 beta-galactoside alpha-2,3-sialyltransferase 1	st3gal1	S1	2S1	8.75485022278518
S3	ENSAOCG00000006973	ST3 beta-galactoside alpha-2,3-sialyltransferase 1	st3gal1	S1	3S1	8.95589353538327
S3	ENSAOCG00000006973	ST3 beta-galactoside alpha-2,3-sialyltransferase 1	st3gal1	S2	1S2	9.02271546758736
S3	ENSAOCG00000006973	ST3 beta-galactoside alpha-2,3-sialyltransferase 1	st3gal1	S2	2S2	9.03787313562979
S3	ENSAOCG00000006973	ST3 beta-galactoside alpha-2,3-sialyltransferase 1	st3gal1	S2	3S2	9.03403724581009
S3	ENSAOCG00000006973	ST3 beta-galactoside alpha-2,3-sialyltransferase 1	st3gal1	S3	1S3	9.16452331407613
S3	ENSAOCG00000006973	ST3 beta-galactoside alpha-2,3-sialyltransferase 1	st3gal1	S3	2S3	8.96315538665416
S3	ENSAOCG00000006973	ST3 beta-galactoside alpha-2,3-sialyltransferase 1	st3gal1	S3	3S3	8.9416476111177
S3	ENSAOCG00000006973	ST3 beta-galactoside alpha-2,3-sialyltransferase 1	st3gal1	S4	1S4	9.42557744013513
S3	ENSAOCG00000006973	ST3 beta-galactoside alpha-2,3-sialyltransferase 1	st3gal1	S4	2S4	9.50845327979404
S3	ENSAOCG00000006973	ST3 beta-galactoside alpha-2,3-sialyltransferase 1	st3gal1	S4	3S4	9.38600666390932
S3	ENSAOCG00000006973	ST3 beta-galactoside alpha-2,3-sialyltransferase 1	st3gal1	S5	1S5	9.25638316507289
S3	ENSAOCG00000006973	ST3 beta-galactoside alpha-2,3-sialyltransferase 1	st3gal1	S5	2S5	9.34621375595809
S3	ENSAOCG00000006973	ST3 beta-galactoside alpha-2,3-sialyltransferase 1	st3gal1	S5	3S5	9.33049062058124
S3	ENSAOCG00000006973	ST3 beta-galactoside alpha-2,3-sialyltransferase 1	st3gal1	S6	1S6	9.08785876763245
S3	ENSAOCG00000006973	ST3 beta-galactoside alpha-2,3-sialyltransferase 1	st3gal1	S6	2S6	8.79838822129696
S3	ENSAOCG00000006973	ST3 beta-galactoside alpha-2,3-sialyltransferase 1	st3gal1	S6	3S6	9.5294457920391
S3	ENSAOCG00000006973	ST3 beta-galactoside alpha-2,3-sialyltransferase 1	st3gal1	S7	1S7	9.49738677850493
S3	ENSAOCG00000006973	ST3 beta-galactoside alpha-2,3-sialyltransferase 1	st3gal1	S7	2S7	9.32575375653997
S3	ENSAOCG00000006973	ST3 beta-galactoside alpha-2,3-sialyltransferase 1	st3gal1	S7	3S7	9.12697604020636
S3	ENSAOCG00000001835	ST6 (alpha-N-acetyl-neuraminyl-2,3-beta-galactosyl-1,3)-N-acetylgalactosaminide alpha-2,6-sialyltransferase 5 like	st6galnac5	S1	1S1	6.16682755921671
S3	ENSAOCG00000001835	ST6 (alpha-N-acetyl-neuraminyl-2,3-beta-galactosyl-1,3)-N-acetylgalactosaminide alpha-2,6-sialyltransferase 5 like	st6galnac5	S1	2S1	6.34066742044114
S3	ENSAOCG00000001835	ST6 (alpha-N-acetyl-neuraminyl-2,3-beta-galactosyl-1,3)-N-acetylgalactosaminide alpha-2,6-sialyltransferase 5 like	st6galnac5	S1	3S1	5.90998041376832
S3	ENSAOCG00000001835	ST6 (alpha-N-acetyl-neuraminyl-2,3-beta-galactosyl-1,3)-N-acetylgalactosaminide alpha-2,6-sialyltransferase 5 like	st6galnac5	S2	1S2	5.93943239191864
S3	ENSAOCG00000001835	ST6 (alpha-N-acetyl-neuraminyl-2,3-beta-galactosyl-1,3)-N-acetylgalactosaminide alpha-2,6-sialyltransferase 5 like	st6galnac5	S2	2S2	6.06005504858075
S3	ENSAOCG00000001835	ST6 (alpha-N-acetyl-neuraminyl-2,3-beta-galactosyl-1,3)-N-acetylgalactosaminide alpha-2,6-sialyltransferase 5 like	st6galnac5	S2	3S2	5.59533623122175
S3	ENSAOCG00000001835	ST6 (alpha-N-acetyl-neuraminyl-2,3-beta-galactosyl-1,3)-N-acetylgalactosaminide alpha-2,6-sialyltransferase 5 like	st6galnac5	S3	1S3	6.28289564726171
S3	ENSAOCG00000001835	ST6 (alpha-N-acetyl-neuraminyl-2,3-beta-galactosyl-1,3)-N-acetylgalactosaminide alpha-2,6-sialyltransferase 5 like	st6galnac5	S3	2S3	5.88323704161968
S3	ENSAOCG00000001835	ST6 (alpha-N-acetyl-neuraminyl-2,3-beta-galactosyl-1,3)-N-acetylgalactosaminide alpha-2,6-sialyltransferase 5 like	st6galnac5	S3	3S3	6.03491060835804
S3	ENSAOCG00000001835	ST6 (alpha-N-acetyl-neuraminyl-2,3-beta-galactosyl-1,3)-N-acetylgalactosaminide alpha-2,6-sialyltransferase 5 like	st6galnac5	S4	1S4	5.65066228880109
S3	ENSAOCG00000001835	ST6 (alpha-N-acetyl-neuraminyl-2,3-beta-galactosyl-1,3)-N-acetylgalactosaminide alpha-2,6-sialyltransferase 5 like	st6galnac5	S4	2S4	6.43351640101488
S3	ENSAOCG00000001835	ST6 (alpha-N-acetyl-neuraminyl-2,3-beta-galactosyl-1,3)-N-acetylgalactosaminide alpha-2,6-sialyltransferase 5 like	st6galnac5	S4	3S4	6.33558753185382
S3	ENSAOCG00000001835	ST6 (alpha-N-acetyl-neuraminyl-2,3-beta-galactosyl-1,3)-N-acetylgalactosaminide alpha-2,6-sialyltransferase 5 like	st6galnac5	S5	1S5	6.09751127718725
S3	ENSAOCG00000001835	ST6 (alpha-N-acetyl-neuraminyl-2,3-beta-galactosyl-1,3)-N-acetylgalactosaminide alpha-2,6-sialyltransferase 5 like	st6galnac5	S5	2S5	6.38284302135428
S3	ENSAOCG00000001835	ST6 (alpha-N-acetyl-neuraminyl-2,3-beta-galactosyl-1,3)-N-acetylgalactosaminide alpha-2,6-sialyltransferase 5 like	st6galnac5	S5	3S5	6.72552458092214
S3	ENSAOCG00000001835	ST6 (alpha-N-acetyl-neuraminyl-2,3-beta-galactosyl-1,3)-N-acetylgalactosaminide alpha-2,6-sialyltransferase 5 like	st6galnac5	S6	1S6	5.85714517894786
S3	ENSAOCG00000001835	ST6 (alpha-N-acetyl-neuraminyl-2,3-beta-galactosyl-1,3)-N-acetylgalactosaminide alpha-2,6-sialyltransferase 5 like	st6galnac5	S6	2S6	6.03259844049211
S3	ENSAOCG00000001835	ST6 (alpha-N-acetyl-neuraminyl-2,3-beta-galactosyl-1,3)-N-acetylgalactosaminide alpha-2,6-sialyltransferase 5 like	st6galnac5	S6	3S6	6.15584176676933
S3	ENSAOCG00000001835	ST6 (alpha-N-acetyl-neuraminyl-2,3-beta-galactosyl-1,3)-N-acetylgalactosaminide alpha-2,6-sialyltransferase 5 like	st6galnac5	S7	1S7	6.53956119253774
S3	ENSAOCG00000001835	ST6 (alpha-N-acetyl-neuraminyl-2,3-beta-galactosyl-1,3)-N-acetylgalactosaminide alpha-2,6-sialyltransferase 5 like	st6galnac5	S7	2S7	6.13013421510617
S3	ENSAOCG00000001835	ST6 (alpha-N-acetyl-neuraminyl-2,3-beta-galactosyl-1,3)-N-acetylgalactosaminide alpha-2,6-sialyltransferase 5 like	st6galnac5	S7	3S7	5.70684076434459
S3	ENSAOCG00000015895	ST6 N-acetylgalactosaminide alpha-2,6-sialyltransferase 6	st6galnac6	S1	1S1	9.12148715234436
S3	ENSAOCG00000015895	ST6 N-acetylgalactosaminide alpha-2,6-sialyltransferase 6	st6galnac6	S1	2S1	9.74133665777402
S3	ENSAOCG00000015895	ST6 N-acetylgalactosaminide alpha-2,6-sialyltransferase 6	st6galnac6	S1	3S1	8.9208032750035
S3	ENSAOCG00000015895	ST6 N-acetylgalactosaminide alpha-2,6-sialyltransferase 6	st6galnac6	S2	1S2	9.21778894798312
S3	ENSAOCG00000015895	ST6 N-acetylgalactosaminide alpha-2,6-sialyltransferase 6	st6galnac6	S2	2S2	9.07222058926373
S3	ENSAOCG00000015895	ST6 N-acetylgalactosaminide alpha-2,6-sialyltransferase 6	st6galnac6	S2	3S2	9.16093195272219
S3	ENSAOCG00000015895	ST6 N-acetylgalactosaminide alpha-2,6-sialyltransferase 6	st6galnac6	S3	1S3	9.10524855413463
S3	ENSAOCG00000015895	ST6 N-acetylgalactosaminide alpha-2,6-sialyltransferase 6	st6galnac6	S3	2S3	9.76332205645155
S3	ENSAOCG00000015895	ST6 N-acetylgalactosaminide alpha-2,6-sialyltransferase 6	st6galnac6	S3	3S3	9.01587188968908
S3	ENSAOCG00000015895	ST6 N-acetylgalactosaminide alpha-2,6-sialyltransferase 6	st6galnac6	S4	1S4	9.18419171149547
S3	ENSAOCG00000015895	ST6 N-acetylgalactosaminide alpha-2,6-sialyltransferase 6	st6galnac6	S4	2S4	9.32243304162474
S3	ENSAOCG00000015895	ST6 N-acetylgalactosaminide alpha-2,6-sialyltransferase 6	st6galnac6	S4	3S4	9.12525948485741
S3	ENSAOCG00000015895	ST6 N-acetylgalactosaminide alpha-2,6-sialyltransferase 6	st6galnac6	S5	1S5	9.04453490610501
S3	ENSAOCG00000015895	ST6 N-acetylgalactosaminide alpha-2,6-sialyltransferase 6	st6galnac6	S5	2S5	9.44531354612138
S3	ENSAOCG00000015895	ST6 N-acetylgalactosaminide alpha-2,6-sialyltransferase 6	st6galnac6	S5	3S5	9.69189678074151
S3	ENSAOCG00000015895	ST6 N-acetylgalactosaminide alpha-2,6-sialyltransferase 6	st6galnac6	S6	1S6	8.83345572452124
S3	ENSAOCG00000015895	ST6 N-acetylgalactosaminide alpha-2,6-sialyltransferase 6	st6galnac6	S6	2S6	9.16046226528037
S3	ENSAOCG00000015895	ST6 N-acetylgalactosaminide alpha-2,6-sialyltransferase 6	st6galnac6	S6	3S6	8.87693287331405
S3	ENSAOCG00000015895	ST6 N-acetylgalactosaminide alpha-2,6-sialyltransferase 6	st6galnac6	S7	1S7	9.42018032655979
S3	ENSAOCG00000015895	ST6 N-acetylgalactosaminide alpha-2,6-sialyltransferase 6	st6galnac6	S7	2S7	9.53729305876587
S3	ENSAOCG00000015895	ST6 N-acetylgalactosaminide alpha-2,6-sialyltransferase 6	st6galnac6	S7	3S7	9.393462676946
S3	ENSAOCG00000010386	ST8 alpha-N-acetyl-neuraminide alpha-2,8-sialyltransferase 6 like	st8sia6 like	S1	1S1	9.12280352158398
S3	ENSAOCG00000010386	ST8 alpha-N-acetyl-neuraminide alpha-2,8-sialyltransferase 6 like	st8sia6 like	S1	2S1	8.30724518768054
S3	ENSAOCG00000010386	ST8 alpha-N-acetyl-neuraminide alpha-2,8-sialyltransferase 6 like	st8sia6 like	S1	3S1	8.94957692283226
S3	ENSAOCG00000010386	ST8 alpha-N-acetyl-neuraminide alpha-2,8-sialyltransferase 6 like	st8sia6 like	S2	1S2	9.0067591446148
S3	ENSAOCG00000010386	ST8 alpha-N-acetyl-neuraminide alpha-2,8-sialyltransferase 6 like	st8sia6 like	S2	2S2	9.26823642995698
S3	ENSAOCG00000010386	ST8 alpha-N-acetyl-neuraminide alpha-2,8-sialyltransferase 6 like	st8sia6 like	S2	3S2	7.41884328757578
S3	ENSAOCG00000010386	ST8 alpha-N-acetyl-neuraminide alpha-2,8-sialyltransferase 6 like	st8sia6 like	S3	1S3	9.26722824721911
S3	ENSAOCG00000010386	ST8 alpha-N-acetyl-neuraminide alpha-2,8-sialyltransferase 6 like	st8sia6 like	S3	2S3	8.95213418254149
S3	ENSAOCG00000010386	ST8 alpha-N-acetyl-neuraminide alpha-2,8-sialyltransferase 6 like	st8sia6 like	S3	3S3	8.40442407014164
S3	ENSAOCG00000010386	ST8 alpha-N-acetyl-neuraminide alpha-2,8-sialyltransferase 6 like	st8sia6 like	S4	1S4	11.0143938290236
S3	ENSAOCG00000010386	ST8 alpha-N-acetyl-neuraminide alpha-2,8-sialyltransferase 6 like	st8sia6 like	S4	2S4	10.4496286785089
S3	ENSAOCG00000010386	ST8 alpha-N-acetyl-neuraminide alpha-2,8-sialyltransferase 6 like	st8sia6 like	S4	3S4	10.7400547878045
S3	ENSAOCG00000010386	ST8 alpha-N-acetyl-neuraminide alpha-2,8-sialyltransferase 6 like	st8sia6 like	S5	1S5	8.78880482751073
S3	ENSAOCG00000010386	ST8 alpha-N-acetyl-neuraminide alpha-2,8-sialyltransferase 6 like	st8sia6 like	S5	2S5	9.85869723630546
S3	ENSAOCG00000010386	ST8 alpha-N-acetyl-neuraminide alpha-2,8-sialyltransferase 6 like	st8sia6 like	S5	3S5	9.95820527927148
S3	ENSAOCG00000010386	ST8 alpha-N-acetyl-neuraminide alpha-2,8-sialyltransferase 6 like	st8sia6 like	S6	1S6	8.40399470051131
S3	ENSAOCG00000010386	ST8 alpha-N-acetyl-neuraminide alpha-2,8-sialyltransferase 6 like	st8sia6 like	S6	2S6	8.72381084245851
S3	ENSAOCG00000010386	ST8 alpha-N-acetyl-neuraminide alpha-2,8-sialyltransferase 6 like	st8sia6 like	S6	3S6	9.74936441371715
S3	ENSAOCG00000010386	ST8 alpha-N-acetyl-neuraminide alpha-2,8-sialyltransferase 6 like	st8sia6 like	S7	1S7	10.8337861536609
S3	ENSAOCG00000010386	ST8 alpha-N-acetyl-neuraminide alpha-2,8-sialyltransferase 6 like	st8sia6 like	S7	2S7	10.6076104659782
S3	ENSAOCG00000010386	ST8 alpha-N-acetyl-neuraminide alpha-2,8-sialyltransferase 6 like	st8sia6 like	S7	3S7	9.393462676946
S3	ENSAOCG00000019779	ST8 alpha-N-acetyl-neuraminide alpha-2,8-sialyltransferase 5	st8sia5	S1	1S1	12.0220176163408
S3	ENSAOCG00000019779	ST8 alpha-N-acetyl-neuraminide alpha-2,8-sialyltransferase 5	st8sia5	S1	2S1	12.1655676862281
S3	ENSAOCG00000019779	ST8 alpha-N-acetyl-neuraminide alpha-2,8-sialyltransferase 5	st8sia5	S1	3S1	11.6970976782643
S3	ENSAOCG00000019779	ST8 alpha-N-acetyl-neuraminide alpha-2,8-sialyltransferase 5	st8sia5	S2	1S2	11.8827807270765
S3	ENSAOCG00000019779	ST8 alpha-N-acetyl-neuraminide alpha-2,8-sialyltransferase 5	st8sia5	S2	2S2	11.891581190012
S3	ENSAOCG00000019779	ST8 alpha-N-acetyl-neuraminide alpha-2,8-sialyltransferase 5	st8sia5	S2	3S2	11.5848187873389
S3	ENSAOCG00000019779	ST8 alpha-N-acetyl-neuraminide alpha-2,8-sialyltransferase 5	st8sia5	S3	1S3	11.9038416851973
S3	ENSAOCG00000019779	ST8 alpha-N-acetyl-neuraminide alpha-2,8-sialyltransferase 5	st8sia5	S3	2S3	11.7835422962607
S3	ENSAOCG00000019779	ST8 alpha-N-acetyl-neuraminide alpha-2,8-sialyltransferase 5	st8sia5	S3	3S3	11.4360321538753
S3	ENSAOCG00000019779	ST8 alpha-N-acetyl-neuraminide alpha-2,8-sialyltransferase 5	st8sia5	S4	1S4	11.2787430696621
S3	ENSAOCG00000019779	ST8 alpha-N-acetyl-neuraminide alpha-2,8-sialyltransferase 5	st8sia5	S4	2S4	11.4839217410181
S3	ENSAOCG00000019779	ST8 alpha-N-acetyl-neuraminide alpha-2,8-sialyltransferase 5	st8sia5	S4	3S4	11.4114172716605
S3	ENSAOCG00000019779	ST8 alpha-N-acetyl-neuraminide alpha-2,8-sialyltransferase 5	st8sia5	S5	1S5	11.4122379226844
S3	ENSAOCG00000019779	ST8 alpha-N-acetyl-neuraminide alpha-2,8-sialyltransferase 5	st8sia5	S5	2S5	12.154615123295
S3	ENSAOCG00000019779	ST8 alpha-N-acetyl-neuraminide alpha-2,8-sialyltransferase 5	st8sia5	S5	3S5	11.9986706818275
S3	ENSAOCG00000019779	ST8 alpha-N-acetyl-neuraminide alpha-2,8-sialyltransferase 5	st8sia5	S6	1S6	11.2022760799089
S3	ENSAOCG00000019779	ST8 alpha-N-acetyl-neuraminide alpha-2,8-sialyltransferase 5	st8sia5	S6	2S6	11.359852800645
S3	ENSAOCG00000019779	ST8 alpha-N-acetyl-neuraminide alpha-2,8-sialyltransferase 5	st8sia5	S6	3S6	11.2818762936486
S3	ENSAOCG00000019779	ST8 alpha-N-acetyl-neuraminide alpha-2,8-sialyltransferase 5	st8sia5	S7	1S7	12.2878245176307
S3	ENSAOCG00000019779	ST8 alpha-N-acetyl-neuraminide alpha-2,8-sialyltransferase 5	st8sia5	S7	2S7	11.3912811556671
S3	ENSAOCG00000019779	ST8 alpha-N-acetyl-neuraminide alpha-2,8-sialyltransferase 5	st8sia5	S7	3S7	11.1244636757967
S3	ENSAOCG00000017501	ST3 beta-galactoside alpha-2,3-sialyltransferase 3	st3gal3	S1	1S1	7.22222458997632
S3	ENSAOCG00000017501	ST3 beta-galactoside alpha-2,3-sialyltransferase 3	st3gal3	S1	2S1	6.85468075841664
S3	ENSAOCG00000017501	ST3 beta-galactoside alpha-2,3-sialyltransferase 3	st3gal3	S1	3S1	7.2278074351081
S3	ENSAOCG00000017501	ST3 beta-galactoside alpha-2,3-sialyltransferase 3	st3gal3	S2	1S2	6.90537945644472
S3	ENSAOCG00000017501	ST3 beta-galactoside alpha-2,3-sialyltransferase 3	st3gal3	S2	2S2	6.96552699258145
S3	ENSAOCG00000017501	ST3 beta-galactoside alpha-2,3-sialyltransferase 3	st3gal3	S2	3S2	6.95421951365788
S3	ENSAOCG00000017501	ST3 beta-galactoside alpha-2,3-sialyltransferase 3	st3gal3	S3	1S3	6.72270362375585
S3	ENSAOCG00000017501	ST3 beta-galactoside alpha-2,3-sialyltransferase 3	st3gal3	S3	2S3	6.86504566103443
S3	ENSAOCG00000017501	ST3 beta-galactoside alpha-2,3-sialyltransferase 3	st3gal3	S3	3S3	7.28202226168763
S3	ENSAOCG00000017501	ST3 beta-galactoside alpha-2,3-sialyltransferase 3	st3gal3	S4	1S4	7.36350808979519
S3	ENSAOCG00000017501	ST3 beta-galactoside alpha-2,3-sialyltransferase 3	st3gal3	S4	2S4	7.24894488150585
S3	ENSAOCG00000017501	ST3 beta-galactoside alpha-2,3-sialyltransferase 3	st3gal3	S4	3S4	6.86518940205438
S3	ENSAOCG00000017501	ST3 beta-galactoside alpha-2,3-sialyltransferase 3	st3gal3	S5	1S5	7.0135648333958
S3	ENSAOCG00000017501	ST3 beta-galactoside alpha-2,3-sialyltransferase 3	st3gal3	S5	2S5	7.39640443645533
S3	ENSAOCG00000017501	ST3 beta-galactoside alpha-2,3-sialyltransferase 3	st3gal3	S5	3S5	7.17779479318479
S3	ENSAOCG00000017501	ST3 beta-galactoside alpha-2,3-sialyltransferase 3	st3gal3	S6	1S6	7.08450248630529
S3	ENSAOCG00000017501	ST3 beta-galactoside alpha-2,3-sialyltransferase 3	st3gal3	S6	2S6	6.96913971003443
S3	ENSAOCG00000017501	ST3 beta-galactoside alpha-2,3-sialyltransferase 3	st3gal3	S6	3S6	7.27437645142624
S3	ENSAOCG00000017501	ST3 beta-galactoside alpha-2,3-sialyltransferase 3	st3gal3	S7	1S7	6.20344534288356
S3	ENSAOCG00000017501	ST3 beta-galactoside alpha-2,3-sialyltransferase 3	st3gal3	S7	2S7	6.7139997057788
S3	ENSAOCG00000017501	ST3 beta-galactoside alpha-2,3-sialyltransferase 3	st3gal3	S7	3S7	6.8906739991915
S3	ENSAOCG00000000664	alpha-N-acetylgalactosaminide alpha-2,6-sialyltransferase 5-like	st6galnac5	S1	1S1	7.15000779531845
S3	ENSAOCG00000000664	alpha-N-acetylgalactosaminide alpha-2,6-sialyltransferase 5-like	st6galnac5	S1	2S1	7.4329840188377
S3	ENSAOCG00000000664	alpha-N-acetylgalactosaminide alpha-2,6-sialyltransferase 5-like	st6galnac5	S1	3S1	6.58388781186202
S3	ENSAOCG00000000664	alpha-N-acetylgalactosaminide alpha-2,6-sialyltransferase 5-like	st6galnac5	S2	1S2	7.12449785740169
S3	ENSAOCG00000000664	alpha-N-acetylgalactosaminide alpha-2,6-sialyltransferase 5-like	st6galnac5	S2	2S2	6.98428337564908
S3	ENSAOCG00000000664	alpha-N-acetylgalactosaminide alpha-2,6-sialyltransferase 5-like	st6galnac5	S2	3S2	6.64387961232089
S3	ENSAOCG00000000664	alpha-N-acetylgalactosaminide alpha-2,6-sialyltransferase 5-like	st6galnac5	S3	1S3	7.12432843781936
S3	ENSAOCG00000000664	alpha-N-acetylgalactosaminide alpha-2,6-sialyltransferase 5-like	st6galnac5	S3	2S3	6.57994799766974
S3	ENSAOCG00000000664	alpha-N-acetylgalactosaminide alpha-2,6-sialyltransferase 5-like	st6galnac5	S3	3S3	6.39463013109739
S3	ENSAOCG00000000664	alpha-N-acetylgalactosaminide alpha-2,6-sialyltransferase 5-like	st6galnac5	S4	1S4	6.10734526000219
S3	ENSAOCG00000000664	alpha-N-acetylgalactosaminide alpha-2,6-sialyltransferase 5-like	st6galnac5	S4	2S4	6.56019758931088
S3	ENSAOCG00000000664	alpha-N-acetylgalactosaminide alpha-2,6-sialyltransferase 5-like	st6galnac5	S4	3S4	6.57711408411256
S3	ENSAOCG00000000664	alpha-N-acetylgalactosaminide alpha-2,6-sialyltransferase 5-like	st6galnac5	S5	1S5	6.3752635792724
S3	ENSAOCG00000000664	alpha-N-acetylgalactosaminide alpha-2,6-sialyltransferase 5-like	st6galnac5	S5	2S5	6.33185023083552
S3	ENSAOCG00000000664	alpha-N-acetylgalactosaminide alpha-2,6-sialyltransferase 5-like	st6galnac5	S5	3S5	6.42365691694461
S3	ENSAOCG00000000664	alpha-N-acetylgalactosaminide alpha-2,6-sialyltransferase 5-like	st6galnac5	S6	1S6	6.54738394221059
S3	ENSAOCG00000000664	alpha-N-acetylgalactosaminide alpha-2,6-sialyltransferase 5-like	st6galnac5	S6	2S6	6.40465087604725
S3	ENSAOCG00000000664	alpha-N-acetylgalactosaminide alpha-2,6-sialyltransferase 5-like	st6galnac5	S6	3S6	6.54774924576239
S3	ENSAOCG00000000664	alpha-N-acetylgalactosaminide alpha-2,6-sialyltransferase 5-like	st6galnac5	S7	1S7	6.4373325127795
S3	ENSAOCG00000000664	alpha-N-acetylgalactosaminide alpha-2,6-sialyltransferase 5-like	st6galnac5	S7	2S7	5.98023886570749
S3	ENSAOCG00000000664	alpha-N-acetylgalactosaminide alpha-2,6-sialyltransferase 5-like	st6galnac5	S7	3S7	6.19763107035195
S3	ENSAOCG00000023337	ST8 alpha-N-acetyl-neuraminide alpha-2,8-sialyltransferase 6 like	st8sia6 like	S1	1S1	10.5508774802767
S3	ENSAOCG00000023337	ST8 alpha-N-acetyl-neuraminide alpha-2,8-sialyltransferase 6 like	st8sia6 like	S1	2S1	10.5499693772575
S3	ENSAOCG00000023337	ST8 alpha-N-acetyl-neuraminide alpha-2,8-sialyltransferase 6 like	st8sia6 like	S1	3S1	10.2618841831766
S3	ENSAOCG00000023337	ST8 alpha-N-acetyl-neuraminide alpha-2,8-sialyltransferase 6 like	st8sia6 like	S2	1S2	10.4774854186957
S3	ENSAOCG00000023337	ST8 alpha-N-acetyl-neuraminide alpha-2,8-sialyltransferase 6 like	st8sia6 like	S2	2S2	10.3517657513187
S3	ENSAOCG00000023337	ST8 alpha-N-acetyl-neuraminide alpha-2,8-sialyltransferase 6 like	st8sia6 like	S2	3S2	10.3236047133261
S3	ENSAOCG00000023337	ST8 alpha-N-acetyl-neuraminide alpha-2,8-sialyltransferase 6 like	st8sia6 like	S3	1S3	10.4977460505389
S3	ENSAOCG00000023337	ST8 alpha-N-acetyl-neuraminide alpha-2,8-sialyltransferase 6 like	st8sia6 like	S3	2S3	10.6291267685907
S3	ENSAOCG00000023337	ST8 alpha-N-acetyl-neuraminide alpha-2,8-sialyltransferase 6 like	st8sia6 like	S3	3S3	10.6149507492359
S3	ENSAOCG00000023337	ST8 alpha-N-acetyl-neuraminide alpha-2,8-sialyltransferase 6 like	st8sia6 like	S4	1S4	11.2688214169456
S3	ENSAOCG00000023337	ST8 alpha-N-acetyl-neuraminide alpha-2,8-sialyltransferase 6 like	st8sia6 like	S4	2S4	10.7286265161845
S3	ENSAOCG00000023337	ST8 alpha-N-acetyl-neuraminide alpha-2,8-sialyltransferase 6 like	st8sia6 like	S4	3S4	10.3657612817833
S3	ENSAOCG00000023337	ST8 alpha-N-acetyl-neuraminide alpha-2,8-sialyltransferase 6 like	st8sia6 like	S5	1S5	11.0816408914107
S3	ENSAOCG00000023337	ST8 alpha-N-acetyl-neuraminide alpha-2,8-sialyltransferase 6 like	st8sia6 like	S5	2S5	10.7361135656136
S3	ENSAOCG00000023337	ST8 alpha-N-acetyl-neuraminide alpha-2,8-sialyltransferase 6 like	st8sia6 like	S5	3S5	10.739945053565
S3	ENSAOCG00000023337	ST8 alpha-N-acetyl-neuraminide alpha-2,8-sialyltransferase 6 like	st8sia6 like	S6	1S6	10.8901008340688
S3	ENSAOCG00000023337	ST8 alpha-N-acetyl-neuraminide alpha-2,8-sialyltransferase 6 like	st8sia6 like	S6	2S6	10.4643142643473
S3	ENSAOCG00000023337	ST8 alpha-N-acetyl-neuraminide alpha-2,8-sialyltransferase 6 like	st8sia6 like	S6	3S6	10.6983185451859
S3	ENSAOCG00000023337	ST8 alpha-N-acetyl-neuraminide alpha-2,8-sialyltransferase 6 like	st8sia6 like	S7	1S7	10.4174675885345
S3	ENSAOCG00000023337	ST8 alpha-N-acetyl-neuraminide alpha-2,8-sialyltransferase 6 like	st8sia6 like	S7	2S7	10.3711093507058
S3	ENSAOCG00000023337	ST8 alpha-N-acetyl-neuraminide alpha-2,8-sialyltransferase 6 like	st8sia6 like	S7	3S7	10.850311361439
S3	ENSAOCG00000018099	ST8 alpha-N-acetyl-neuraminide alpha-2,8-sialyltransferase 3	st8sia3	S1	1S1	8.35713433849616
S3	ENSAOCG00000018099	ST8 alpha-N-acetyl-neuraminide alpha-2,8-sialyltransferase 3	st8sia3	S1	2S1	8.93158418905474
S3	ENSAOCG00000018099	ST8 alpha-N-acetyl-neuraminide alpha-2,8-sialyltransferase 3	st8sia3	S1	3S1	8.16439800604868
S3	ENSAOCG00000018099	ST8 alpha-N-acetyl-neuraminide alpha-2,8-sialyltransferase 3	st8sia3	S2	1S2	8.16060587708086
S3	ENSAOCG00000018099	ST8 alpha-N-acetyl-neuraminide alpha-2,8-sialyltransferase 3	st8sia3	S2	2S2	8.28363535918397
S3	ENSAOCG00000018099	ST8 alpha-N-acetyl-neuraminide alpha-2,8-sialyltransferase 3	st8sia3	S2	3S2	7.72160987163602
S3	ENSAOCG00000018099	ST8 alpha-N-acetyl-neuraminide alpha-2,8-sialyltransferase 3	st8sia3	S3	1S3	8.16765372865297
S3	ENSAOCG00000018099	ST8 alpha-N-acetyl-neuraminide alpha-2,8-sialyltransferase 3	st8sia3	S3	2S3	7.95340857049716
S3	ENSAOCG00000018099	ST8 alpha-N-acetyl-neuraminide alpha-2,8-sialyltransferase 3	st8sia3	S3	3S3	8.05953367633227
S3	ENSAOCG00000018099	ST8 alpha-N-acetyl-neuraminide alpha-2,8-sialyltransferase 3	st8sia3	S4	1S4	7.69132448216696
S3	ENSAOCG00000018099	ST8 alpha-N-acetyl-neuraminide alpha-2,8-sialyltransferase 3	st8sia3	S4	2S4	7.85255825246543
S3	ENSAOCG00000018099	ST8 alpha-N-acetyl-neuraminide alpha-2,8-sialyltransferase 3	st8sia3	S4	3S4	8.08571805573932
S3	ENSAOCG00000018099	ST8 alpha-N-acetyl-neuraminide alpha-2,8-sialyltransferase 3	st8sia3	S5	1S5	7.52810833336202
S3	ENSAOCG00000018099	ST8 alpha-N-acetyl-neuraminide alpha-2,8-sialyltransferase 3	st8sia3	S5	2S5	7.87198771287749
S3	ENSAOCG00000018099	ST8 alpha-N-acetyl-neuraminide alpha-2,8-sialyltransferase 3	st8sia3	S5	3S5	8.38753634718184
S3	ENSAOCG00000018099	ST8 alpha-N-acetyl-neuraminide alpha-2,8-sialyltransferase 3	st8sia3	S6	1S6	7.47952156672601
S3	ENSAOCG00000018099	ST8 alpha-N-acetyl-neuraminide alpha-2,8-sialyltransferase 3	st8sia3	S6	2S6	7.53196629319683
S3	ENSAOCG00000018099	ST8 alpha-N-acetyl-neuraminide alpha-2,8-sialyltransferase 3	st8sia3	S6	3S6	7.60922914393933
S3	ENSAOCG00000018099	ST8 alpha-N-acetyl-neuraminide alpha-2,8-sialyltransferase 3	st8sia3	S7	1S7	8.27111184433251
S3	ENSAOCG00000018099	ST8 alpha-N-acetyl-neuraminide alpha-2,8-sialyltransferase 3	st8sia3	S7	2S7	7.23916963145405
S3	ENSAOCG00000018099	ST8 alpha-N-acetyl-neuraminide alpha-2,8-sialyltransferase 3	st8sia3	S7	3S7	7.28679955451844
S3	ENSAOCG00000016458	ST8 alpha-N-acetyl-neuraminide alpha-2,8-sialyltransferase 2	st8sia2	S1	1S1	6.28576443532658
S3	ENSAOCG00000016458	ST8 alpha-N-acetyl-neuraminide alpha-2,8-sialyltransferase 2	st8sia2	S1	2S1	6.99887627479897
S3	ENSAOCG00000016458	ST8 alpha-N-acetyl-neuraminide alpha-2,8-sialyltransferase 2	st8sia2	S1	3S1	6.73079045670825
S3	ENSAOCG00000016458	ST8 alpha-N-acetyl-neuraminide alpha-2,8-sialyltransferase 2	st8sia2	S2	1S2	6.72744337171316
S3	ENSAOCG00000016458	ST8 alpha-N-acetyl-neuraminide alpha-2,8-sialyltransferase 2	st8sia2	S2	2S2	6.7508634007704
S3	ENSAOCG00000016458	ST8 alpha-N-acetyl-neuraminide alpha-2,8-sialyltransferase 2	st8sia2	S2	3S2	6.67679624677361
S3	ENSAOCG00000016458	ST8 alpha-N-acetyl-neuraminide alpha-2,8-sialyltransferase 2	st8sia2	S3	1S3	6.72270362375585
S3	ENSAOCG00000016458	ST8 alpha-N-acetyl-neuraminide alpha-2,8-sialyltransferase 2	st8sia2	S3	2S3	6.53358426367344
S3	ENSAOCG00000016458	ST8 alpha-N-acetyl-neuraminide alpha-2,8-sialyltransferase 2	st8sia2	S3	3S3	6.39463013109739
S3	ENSAOCG00000016458	ST8 alpha-N-acetyl-neuraminide alpha-2,8-sialyltransferase 2	st8sia2	S4	1S4	5.92056258943363
S3	ENSAOCG00000016458	ST8 alpha-N-acetyl-neuraminide alpha-2,8-sialyltransferase 2	st8sia2	S4	2S4	6.04400322259441
S3	ENSAOCG00000016458	ST8 alpha-N-acetyl-neuraminide alpha-2,8-sialyltransferase 2	st8sia2	S4	3S4	6.18434657342333
S3	ENSAOCG00000016458	ST8 alpha-N-acetyl-neuraminide alpha-2,8-sialyltransferase 2	st8sia2	S5	1S5	6.00699066695026
S3	ENSAOCG00000016458	ST8 alpha-N-acetyl-neuraminide alpha-2,8-sialyltransferase 2	st8sia2	S5	2S5	6.44772090172156
S3	ENSAOCG00000016458	ST8 alpha-N-acetyl-neuraminide alpha-2,8-sialyltransferase 2	st8sia2	S5	3S5	6.52330068202435
S3	ENSAOCG00000016458	ST8 alpha-N-acetyl-neuraminide alpha-2,8-sialyltransferase 2	st8sia2	S6	1S6	6.11321422596013
S3	ENSAOCG00000016458	ST8 alpha-N-acetyl-neuraminide alpha-2,8-sialyltransferase 2	st8sia2	S6	2S6	5.70589617089758
S3	ENSAOCG00000016458	ST8 alpha-N-acetyl-neuraminide alpha-2,8-sialyltransferase 2	st8sia2	S6	3S6	6.23482468927886
S3	ENSAOCG00000016458	ST8 alpha-N-acetyl-neuraminide alpha-2,8-sialyltransferase 2	st8sia2	S7	1S7	6.22475910614125
S3	ENSAOCG00000016458	ST8 alpha-N-acetyl-neuraminide alpha-2,8-sialyltransferase 2	st8sia2	S7	2S7	6.03244987465774
S3	ENSAOCG00000016458	ST8 alpha-N-acetyl-neuraminide alpha-2,8-sialyltransferase 2	st8sia2	S7	3S7	6.40031604157315
S3	ENSAOCG00000013837	ST6 beta-galactoside alpha-2,6-sialyltransferase 2 like	st6gal2 like	S1	1S1	11.3415196207489
S3	ENSAOCG00000013837	ST6 beta-galactoside alpha-2,6-sialyltransferase 2 like	st6gal2 like	S1	2S1	11.3407092621048
S3	ENSAOCG00000013837	ST6 beta-galactoside alpha-2,6-sialyltransferase 2 like	st6gal2 like	S1	3S1	11.0893636575099
S3	ENSAOCG00000013837	ST6 beta-galactoside alpha-2,6-sialyltransferase 2 like	st6gal2 like	S2	1S2	10.9683338523477
S3	ENSAOCG00000013837	ST6 beta-galactoside alpha-2,6-sialyltransferase 2 like	st6gal2 like	S2	2S2	11.0634365588582
S3	ENSAOCG00000013837	ST6 beta-galactoside alpha-2,6-sialyltransferase 2 like	st6gal2 like	S2	3S2	10.9176191755702
S3	ENSAOCG00000013837	ST6 beta-galactoside alpha-2,6-sialyltransferase 2 like	st6gal2 like	S3	1S3	11.1748257592137
S3	ENSAOCG00000013837	ST6 beta-galactoside alpha-2,6-sialyltransferase 2 like	st6gal2 like	S3	2S3	11.0530009551179
S3	ENSAOCG00000013837	ST6 beta-galactoside alpha-2,6-sialyltransferase 2 like	st6gal2 like	S3	3S3	10.9282941330304
S3	ENSAOCG00000013837	ST6 beta-galactoside alpha-2,6-sialyltransferase 2 like	st6gal2 like	S4	1S4	10.8519803185936
S3	ENSAOCG00000013837	ST6 beta-galactoside alpha-2,6-sialyltransferase 2 like	st6gal2 like	S4	2S4	10.5764903396488
S3	ENSAOCG00000013837	ST6 beta-galactoside alpha-2,6-sialyltransferase 2 like	st6gal2 like	S4	3S4	10.4867127662903
S3	ENSAOCG00000013837	ST6 beta-galactoside alpha-2,6-sialyltransferase 2 like	st6gal2 like	S5	1S5	10.3614760419958
S3	ENSAOCG00000013837	ST6 beta-galactoside alpha-2,6-sialyltransferase 2 like	st6gal2 like	S5	2S5	11.1009843261775
S3	ENSAOCG00000013837	ST6 beta-galactoside alpha-2,6-sialyltransferase 2 like	st6gal2 like	S5	3S5	10.9407139615219
S3	ENSAOCG00000013837	ST6 beta-galactoside alpha-2,6-sialyltransferase 2 like	st6gal2 like	S6	1S6	10.2994306305449
S3	ENSAOCG00000013837	ST6 beta-galactoside alpha-2,6-sialyltransferase 2 like	st6gal2 like	S6	2S6	10.3948530749669
S3	ENSAOCG00000013837	ST6 beta-galactoside alpha-2,6-sialyltransferase 2 like	st6gal2 like	S6	3S6	10.2036567578112
S3	ENSAOCG00000013837	ST6 beta-galactoside alpha-2,6-sialyltransferase 2 like	st6gal2 like	S7	1S7	10.9805367646328
S3	ENSAOCG00000013837	ST6 beta-galactoside alpha-2,6-sialyltransferase 2 like	st6gal2 like	S7	2S7	10.3670570763608
S3	ENSAOCG00000013837	ST6 beta-galactoside alpha-2,6-sialyltransferase 2 like	st6gal2 like	S7	3S7	10.2090018596967
S3	ENSAOCG00000019260	ST6 beta-galactoside alpha-2,6-sialyltransferase 1	st6gal1	S1	1S1	8.45279143073535
S3	ENSAOCG00000019260	ST6 beta-galactoside alpha-2,6-sialyltransferase 1	st6gal1	S1	2S1	8.8093140174257
S3	ENSAOCG00000019260	ST6 beta-galactoside alpha-2,6-sialyltransferase 1	st6gal1	S1	3S1	8.27405798123518
S3	ENSAOCG00000019260	ST6 beta-galactoside alpha-2,6-sialyltransferase 1	st6gal1	S2	1S2	8.10912217605728
S3	ENSAOCG00000019260	ST6 beta-galactoside alpha-2,6-sialyltransferase 1	st6gal1	S2	2S2	8.19668694495996
S3	ENSAOCG00000019260	ST6 beta-galactoside alpha-2,6-sialyltransferase 1	st6gal1	S2	3S2	7.65171993963922
S3	ENSAOCG00000019260	ST6 beta-galactoside alpha-2,6-sialyltransferase 1	st6gal1	S3	1S3	8.47626238784744
S3	ENSAOCG00000019260	ST6 beta-galactoside alpha-2,6-sialyltransferase 1	st6gal1	S3	2S3	8.31252822392016
S3	ENSAOCG00000019260	ST6 beta-galactoside alpha-2,6-sialyltransferase 1	st6gal1	S3	3S3	8.01602311060588
S3	ENSAOCG00000019260	ST6 beta-galactoside alpha-2,6-sialyltransferase 1	st6gal1	S4	1S4	7.63789538966297
S3	ENSAOCG00000019260	ST6 beta-galactoside alpha-2,6-sialyltransferase 1	st6gal1	S4	2S4	7.76879634102191
S3	ENSAOCG00000019260	ST6 beta-galactoside alpha-2,6-sialyltransferase 1	st6gal1	S4	3S4	8.07456775357455
S3	ENSAOCG00000019260	ST6 beta-galactoside alpha-2,6-sialyltransferase 1	st6gal1	S5	1S5	7.78641911186041
S3	ENSAOCG00000019260	ST6 beta-galactoside alpha-2,6-sialyltransferase 1	st6gal1	S5	2S5	7.68925885662243
S3	ENSAOCG00000019260	ST6 beta-galactoside alpha-2,6-sialyltransferase 1	st6gal1	S5	3S5	8.51079635775738
S3	ENSAOCG00000019260	ST6 beta-galactoside alpha-2,6-sialyltransferase 1	st6gal1	S6	1S6	7.74072763623939
S3	ENSAOCG00000019260	ST6 beta-galactoside alpha-2,6-sialyltransferase 1	st6gal1	S6	2S6	7.62763202738905
S3	ENSAOCG00000019260	ST6 beta-galactoside alpha-2,6-sialyltransferase 1	st6gal1	S6	3S6	7.93822027407075
S3	ENSAOCG00000019260	ST6 beta-galactoside alpha-2,6-sialyltransferase 1	st6gal1	S7	1S7	8.1838016555381
S3	ENSAOCG00000019260	ST6 beta-galactoside alpha-2,6-sialyltransferase 1	st6gal1	S7	2S7	7.41659814362782
S3	ENSAOCG00000019260	ST6 beta-galactoside alpha-2,6-sialyltransferase 1	st6gal1	S7	3S7	7.87237021462801
S3	ENSAOCG00000008285	ST8 alpha-N-acetyl-neuraminide alpha-2,8-sialyltransferase 3	st8sia3	S1	1S1	9.26786377206666
S3	ENSAOCG00000008285	ST8 alpha-N-acetyl-neuraminide alpha-2,8-sialyltransferase 3	st8sia3	S1	2S1	9.65113653074284
S3	ENSAOCG00000008285	ST8 alpha-N-acetyl-neuraminide alpha-2,8-sialyltransferase 3	st8sia3	S1	3S1	9.245983790977
S3	ENSAOCG00000008285	ST8 alpha-N-acetyl-neuraminide alpha-2,8-sialyltransferase 3	st8sia3	S2	1S2	9.26994158104305
S3	ENSAOCG00000008285	ST8 alpha-N-acetyl-neuraminide alpha-2,8-sialyltransferase 3	st8sia3	S2	2S2	9.39059910698164
S3	ENSAOCG00000008285	ST8 alpha-N-acetyl-neuraminide alpha-2,8-sialyltransferase 3	st8sia3	S2	3S2	8.83029721388765
S3	ENSAOCG00000008285	ST8 alpha-N-acetyl-neuraminide alpha-2,8-sialyltransferase 3	st8sia3	S3	1S3	9.4862307482378
S3	ENSAOCG00000008285	ST8 alpha-N-acetyl-neuraminide alpha-2,8-sialyltransferase 3	st8sia3	S3	2S3	9.25524065487426
S3	ENSAOCG00000008285	ST8 alpha-N-acetyl-neuraminide alpha-2,8-sialyltransferase 3	st8sia3	S3	3S3	8.92814160768676
S3	ENSAOCG00000008285	ST8 alpha-N-acetyl-neuraminide alpha-2,8-sialyltransferase 3	st8sia3	S4	1S4	8.90499556943226
S3	ENSAOCG00000008285	ST8 alpha-N-acetyl-neuraminide alpha-2,8-sialyltransferase 3	st8sia3	S4	2S4	8.67623767751659
S3	ENSAOCG00000008285	ST8 alpha-N-acetyl-neuraminide alpha-2,8-sialyltransferase 3	st8sia3	S4	3S4	9.03255357415855
S3	ENSAOCG00000008285	ST8 alpha-N-acetyl-neuraminide alpha-2,8-sialyltransferase 3	st8sia3	S5	1S5	8.41664078627869
S3	ENSAOCG00000008285	ST8 alpha-N-acetyl-neuraminide alpha-2,8-sialyltransferase 3	st8sia3	S5	2S5	9.04439122856239
S3	ENSAOCG00000008285	ST8 alpha-N-acetyl-neuraminide alpha-2,8-sialyltransferase 3	st8sia3	S5	3S5	9.24744240575632
S3	ENSAOCG00000008285	ST8 alpha-N-acetyl-neuraminide alpha-2,8-sialyltransferase 3	st8sia3	S6	1S6	8.26640579381872
S3	ENSAOCG00000008285	ST8 alpha-N-acetyl-neuraminide alpha-2,8-sialyltransferase 3	st8sia3	S6	2S6	8.44280487272041
S3	ENSAOCG00000008285	ST8 alpha-N-acetyl-neuraminide alpha-2,8-sialyltransferase 3	st8sia3	S6	3S6	8.69559682021923
S3	ENSAOCG00000008285	ST8 alpha-N-acetyl-neuraminide alpha-2,8-sialyltransferase 3	st8sia3	S7	1S7	9.14752681771694
S3	ENSAOCG00000008285	ST8 alpha-N-acetyl-neuraminide alpha-2,8-sialyltransferase 3	st8sia3	S7	2S7	8.5964677112785
S3	ENSAOCG00000008285	ST8 alpha-N-acetyl-neuraminide alpha-2,8-sialyltransferase 3	st8sia3	S7	3S7	8.46039334107027
S3	ENSAOCG00000007063	ST3 beta-galactoside alpha-2,3-sialyltransferase 2	st3gal2	S1	1S1	6.99892264463025
S3	ENSAOCG00000007063	ST3 beta-galactoside alpha-2,3-sialyltransferase 2	st3gal2	S1	2S1	7.40650293918627
S3	ENSAOCG00000007063	ST3 beta-galactoside alpha-2,3-sialyltransferase 2	st3gal2	S1	3S1	7.11670608819904
S3	ENSAOCG00000007063	ST3 beta-galactoside alpha-2,3-sialyltransferase 2	st3gal2	S2	1S2	7.05177044640444
S3	ENSAOCG00000007063	ST3 beta-galactoside alpha-2,3-sialyltransferase 2	st3gal2	S2	2S2	7.26137488701098
S3	ENSAOCG00000007063	ST3 beta-galactoside alpha-2,3-sialyltransferase 2	st3gal2	S2	3S2	6.91408181463417
S3	ENSAOCG00000007063	ST3 beta-galactoside alpha-2,3-sialyltransferase 2	st3gal2	S3	1S3	7.34123888260509
S3	ENSAOCG00000007063	ST3 beta-galactoside alpha-2,3-sialyltransferase 2	st3gal2	S3	2S3	7.17938485460744
S3	ENSAOCG00000007063	ST3 beta-galactoside alpha-2,3-sialyltransferase 2	st3gal2	S3	3S3	7.01144255561397
S3	ENSAOCG00000007063	ST3 beta-galactoside alpha-2,3-sialyltransferase 2	st3gal2	S4	1S4	5.98637726343431
S3	ENSAOCG00000007063	ST3 beta-galactoside alpha-2,3-sialyltransferase 2	st3gal2	S4	2S4	6.58998971834251
S3	ENSAOCG00000007063	ST3 beta-galactoside alpha-2,3-sialyltransferase 2	st3gal2	S4	3S4	7.05157776278169
S3	ENSAOCG00000007063	ST3 beta-galactoside alpha-2,3-sialyltransferase 2	st3gal2	S5	1S5	7.03033649388572
S3	ENSAOCG00000007063	ST3 beta-galactoside alpha-2,3-sialyltransferase 2	st3gal2	S5	2S5	6.66508190597393
S3	ENSAOCG00000007063	ST3 beta-galactoside alpha-2,3-sialyltransferase 2	st3gal2	S5	3S5	7.05546119643474
S3	ENSAOCG00000007063	ST3 beta-galactoside alpha-2,3-sialyltransferase 2	st3gal2	S6	1S6	6.71864015740423
S3	ENSAOCG00000007063	ST3 beta-galactoside alpha-2,3-sialyltransferase 2	st3gal2	S6	2S6	7.04125024219384
S3	ENSAOCG00000007063	ST3 beta-galactoside alpha-2,3-sialyltransferase 2	st3gal2	S6	3S6	7.20374349178491
S3	ENSAOCG00000007063	ST3 beta-galactoside alpha-2,3-sialyltransferase 2	st3gal2	S7	1S7	6.67902420090361
S3	ENSAOCG00000007063	ST3 beta-galactoside alpha-2,3-sialyltransferase 2	st3gal2	S7	2S7	6.91690910814925
S3	ENSAOCG00000007063	ST3 beta-galactoside alpha-2,3-sialyltransferase 2	st3gal2	S7	3S7	7.22825157025978
S3	ENSAOCG00000022921	ST8 alpha-N-acetyl-neuraminide alpha-2,8-sialyltransferase 1	st8sia1	S1	1S1	10.4418873544238
S3	ENSAOCG00000022921	ST8 alpha-N-acetyl-neuraminide alpha-2,8-sialyltransferase 1	st8sia1	S1	2S1	10.5828538695261
S3	ENSAOCG00000022921	ST8 alpha-N-acetyl-neuraminide alpha-2,8-sialyltransferase 1	st8sia1	S1	3S1	10.5037629683602
S3	ENSAOCG00000022921	ST8 alpha-N-acetyl-neuraminide alpha-2,8-sialyltransferase 1	st8sia1	S2	1S2	10.4374452768627
S3	ENSAOCG00000022921	ST8 alpha-N-acetyl-neuraminide alpha-2,8-sialyltransferase 1	st8sia1	S2	2S2	10.8331388907663
S3	ENSAOCG00000022921	ST8 alpha-N-acetyl-neuraminide alpha-2,8-sialyltransferase 1	st8sia1	S2	3S2	10.4406320918552
S3	ENSAOCG00000022921	ST8 alpha-N-acetyl-neuraminide alpha-2,8-sialyltransferase 1	st8sia1	S3	1S3	10.8506909930765
S3	ENSAOCG00000022921	ST8 alpha-N-acetyl-neuraminide alpha-2,8-sialyltransferase 1	st8sia1	S3	2S3	10.5556328632901
S3	ENSAOCG00000022921	ST8 alpha-N-acetyl-neuraminide alpha-2,8-sialyltransferase 1	st8sia1	S3	3S3	10.6699718916359
S3	ENSAOCG00000022921	ST8 alpha-N-acetyl-neuraminide alpha-2,8-sialyltransferase 1	st8sia1	S4	1S4	10.672305303956
S3	ENSAOCG00000022921	ST8 alpha-N-acetyl-neuraminide alpha-2,8-sialyltransferase 1	st8sia1	S4	2S4	10.7238920086393
S3	ENSAOCG00000022921	ST8 alpha-N-acetyl-neuraminide alpha-2,8-sialyltransferase 1	st8sia1	S4	3S4	10.2878042852362
S3	ENSAOCG00000022921	ST8 alpha-N-acetyl-neuraminide alpha-2,8-sialyltransferase 1	st8sia1	S5	1S5	10.6107538183546
S3	ENSAOCG00000022921	ST8 alpha-N-acetyl-neuraminide alpha-2,8-sialyltransferase 1	st8sia1	S5	2S5	10.8022561366359
S3	ENSAOCG00000022921	ST8 alpha-N-acetyl-neuraminide alpha-2,8-sialyltransferase 1	st8sia1	S5	3S5	10.7295629099746
S3	ENSAOCG00000022921	ST8 alpha-N-acetyl-neuraminide alpha-2,8-sialyltransferase 1	st8sia1	S6	1S6	10.3457447095689
S3	ENSAOCG00000022921	ST8 alpha-N-acetyl-neuraminide alpha-2,8-sialyltransferase 1	st8sia1	S6	2S6	10.5894546749265
S3	ENSAOCG00000022921	ST8 alpha-N-acetyl-neuraminide alpha-2,8-sialyltransferase 1	st8sia1	S6	3S6	10.7617236201131
S3	ENSAOCG00000022921	ST8 alpha-N-acetyl-neuraminide alpha-2,8-sialyltransferase 1	st8sia1	S7	1S7	10.7828016894944
S3	ENSAOCG00000022921	ST8 alpha-N-acetyl-neuraminide alpha-2,8-sialyltransferase 1	st8sia1	S7	2S7	10.666313420217
S3	ENSAOCG00000022921	ST8 alpha-N-acetyl-neuraminide alpha-2,8-sialyltransferase 1	st8sia1	S7	3S7	10.5353140249895
S3	ENSAOCG00000001218	ST6 beta-galactoside alpha-2,6-sialyltransferase 2	st6gal2	S1	1S1	5.92720499164749
S3	ENSAOCG00000001218	ST6 beta-galactoside alpha-2,6-sialyltransferase 2	st6gal2	S1	2S1	6.01191906392066
S3	ENSAOCG00000001218	ST6 beta-galactoside alpha-2,6-sialyltransferase 2	st6gal2	S1	3S1	5.70810926988109
S3	ENSAOCG00000001218	ST6 beta-galactoside alpha-2,6-sialyltransferase 2	st6gal2	S2	1S2	5.52573640625591
S3	ENSAOCG00000001218	ST6 beta-galactoside alpha-2,6-sialyltransferase 2	st6gal2	S2	2S2	5.47724617170817
S3	ENSAOCG00000001218	ST6 beta-galactoside alpha-2,6-sialyltransferase 2	st6gal2	S2	3S2	5.71419481119657
S3	ENSAOCG00000001218	ST6 beta-galactoside alpha-2,6-sialyltransferase 2	st6gal2	S3	1S3	5.83538264020845
S3	ENSAOCG00000001218	ST6 beta-galactoside alpha-2,6-sialyltransferase 2	st6gal2	S3	2S3	6.12598576263186
S3	ENSAOCG00000001218	ST6 beta-galactoside alpha-2,6-sialyltransferase 2	st6gal2	S3	3S3	5.86904185680202
S3	ENSAOCG00000001218	ST6 beta-galactoside alpha-2,6-sialyltransferase 2	st6gal2	S4	1S4	5.10203132730999
S3	ENSAOCG00000001218	ST6 beta-galactoside alpha-2,6-sialyltransferase 2	st6gal2	S4	2S4	5.33911588311202
S3	ENSAOCG00000001218	ST6 beta-galactoside alpha-2,6-sialyltransferase 2	st6gal2	S4	3S4	5.6830838619266
S3	ENSAOCG00000001218	ST6 beta-galactoside alpha-2,6-sialyltransferase 2	st6gal2	S5	1S5	5.98737628266278
S3	ENSAOCG00000001218	ST6 beta-galactoside alpha-2,6-sialyltransferase 2	st6gal2	S5	2S5	6.08172407344623
S3	ENSAOCG00000001218	ST6 beta-galactoside alpha-2,6-sialyltransferase 2	st6gal2	S5	3S5	6.02394869323464
S3	ENSAOCG00000001218	ST6 beta-galactoside alpha-2,6-sialyltransferase 2	st6gal2	S6	1S6	5.77129151029491
S3	ENSAOCG00000001218	ST6 beta-galactoside alpha-2,6-sialyltransferase 2	st6gal2	S6	2S6	5.82668728550142
S3	ENSAOCG00000001218	ST6 beta-galactoside alpha-2,6-sialyltransferase 2	st6gal2	S6	3S6	5.91417870788571
S3	ENSAOCG00000001218	ST6 beta-galactoside alpha-2,6-sialyltransferase 2	st6gal2	S7	1S7	6.01926934086978
S3	ENSAOCG00000001218	ST6 beta-galactoside alpha-2,6-sialyltransferase 2	st6gal2	S7	2S7	5.59715627534903
S3	ENSAOCG00000001218	ST6 beta-galactoside alpha-2,6-sialyltransferase 2	st6gal2	S7	3S7	6.10633689239311
S5	ENSAOCG00000005154	versican core protein	vcana	S1	1S1	6.86196023244164
S5	ENSAOCG00000005154	versican core protein	vcana	S1	2S1	6.46570090322269
S5	ENSAOCG00000005154	versican core protein	vcana	S1	3S1	5.87904196520709
S5	ENSAOCG00000005154	versican core protein	vcana	S2	1S2	6.75437614273145
S5	ENSAOCG00000005154	versican core protein	vcana	S2	2S2	6.11688147666876
S5	ENSAOCG00000005154	versican core protein	vcana	S2	3S2	6.3016572717195
S5	ENSAOCG00000005154	versican core protein	vcana	S3	1S3	6.0458145386812
S5	ENSAOCG00000005154	versican core protein	vcana	S3	2S3	5.93662367876928
S5	ENSAOCG00000005154	versican core protein	vcana	S3	3S3	6.39463013109739
S5	ENSAOCG00000005154	versican core protein	vcana	S4	1S4	5.6940053725417
S5	ENSAOCG00000005154	versican core protein	vcana	S4	2S4	6.31104585417247
S5	ENSAOCG00000005154	versican core protein	vcana	S4	3S4	6.24331906293639
S5	ENSAOCG00000005154	versican core protein	vcana	S5	1S5	6.77402361286247
S5	ENSAOCG00000005154	versican core protein	vcana	S5	2S5	6.29663504235119
S5	ENSAOCG00000005154	versican core protein	vcana	S5	3S5	6.28255604888085
S5	ENSAOCG00000005154	versican core protein	vcana	S6	1S6	6.37599452409862
S5	ENSAOCG00000005154	versican core protein	vcana	S6	2S6	7.22492329852769
S5	ENSAOCG00000005154	versican core protein	vcana	S6	3S6	6.48699233969429
S5	ENSAOCG00000005154	versican core protein	vcana	S7	1S7	6.45495703755388
S5	ENSAOCG00000005154	versican core protein	vcana	S7	2S7	6.7139997057788
S5	ENSAOCG00000005154	versican core protein	vcana	S7	3S7	7.28679955451844
S5	ENSAOCG00000008621	versican core protein	vcanb	S1	1S1	10.6334240343676
S5	ENSAOCG00000008621	versican core protein	vcanb	S1	2S1	9.66547086056703
S5	ENSAOCG00000008621	versican core protein	vcanb	S1	3S1	9.78702047096712
S5	ENSAOCG00000008621	versican core protein	vcanb	S2	1S2	10.3209633344364
S5	ENSAOCG00000008621	versican core protein	vcanb	S2	2S2	9.8946443978422
S5	ENSAOCG00000008621	versican core protein	vcanb	S2	3S2	10.2268431491881
S5	ENSAOCG00000008621	versican core protein	vcanb	S3	1S3	9.1178005999261
S5	ENSAOCG00000008621	versican core protein	vcanb	S3	2S3	10.482020220957
S5	ENSAOCG00000008621	versican core protein	vcanb	S3	3S3	10.2170474615627
S5	ENSAOCG00000008621	versican core protein	vcanb	S4	1S4	9.55496429858714
S5	ENSAOCG00000008621	versican core protein	vcanb	S4	2S4	10.6943473227199
S5	ENSAOCG00000008621	versican core protein	vcanb	S4	3S4	10.1484812235168
S5	ENSAOCG00000008621	versican core protein	vcanb	S5	1S5	11.2278530578303
S5	ENSAOCG00000008621	versican core protein	vcanb	S5	2S5	8.91458628930088
S5	ENSAOCG00000008621	versican core protein	vcanb	S5	3S5	9.29896952156437
S5	ENSAOCG00000008621	versican core protein	vcanb	S6	1S6	10.7359555866841
S5	ENSAOCG00000008621	versican core protein	vcanb	S6	2S6	11.4920779198918
S5	ENSAOCG00000008621	versican core protein	vcanb	S6	3S6	10.3971193447966
S5	ENSAOCG00000008621	versican core protein	vcanb	S7	1S7	9.24269439646249
S5	ENSAOCG00000008621	versican core protein	vcanb	S7	2S7	10.2310575179349
S5	ENSAOCG00000008621	versican core protein	vcanb	S7	3S7	11.1100124580937
S5	ENSAOCG00000022718	O-linked N-acetylglucosamine (GlcNAc) transferase	ogt1	S1	1S1	13.806053379619
S5	ENSAOCG00000022718	O-linked N-acetylglucosamine (GlcNAc) transferase	ogt1	S1	2S1	13.8058086918713
S5	ENSAOCG00000022718	O-linked N-acetylglucosamine (GlcNAc) transferase	ogt1	S1	3S1	13.5780576685313
S5	ENSAOCG00000022718	O-linked N-acetylglucosamine (GlcNAc) transferase	ogt1	S2	1S2	13.7905105438257
S5	ENSAOCG00000022718	O-linked N-acetylglucosamine (GlcNAc) transferase	ogt1	S2	2S2	13.5037050189151
S5	ENSAOCG00000022718	O-linked N-acetylglucosamine (GlcNAc) transferase	ogt1	S2	3S2	13.7863409278314
S5	ENSAOCG00000022718	O-linked N-acetylglucosamine (GlcNAc) transferase	ogt1	S3	1S3	14.0694914843592
S5	ENSAOCG00000022718	O-linked N-acetylglucosamine (GlcNAc) transferase	ogt1	S3	2S3	13.9732001122639
S5	ENSAOCG00000022718	O-linked N-acetylglucosamine (GlcNAc) transferase	ogt1	S3	3S3	13.3354663114921
S5	ENSAOCG00000022718	O-linked N-acetylglucosamine (GlcNAc) transferase	ogt1	S4	1S4	13.4344675224647
S5	ENSAOCG00000022718	O-linked N-acetylglucosamine (GlcNAc) transferase	ogt1	S4	2S4	13.3982224129018
S5	ENSAOCG00000022718	O-linked N-acetylglucosamine (GlcNAc) transferase	ogt1	S4	3S4	13.1416366039647
S5	ENSAOCG00000022718	O-linked N-acetylglucosamine (GlcNAc) transferase	ogt1	S5	1S5	13.4460119894717
S5	ENSAOCG00000022718	O-linked N-acetylglucosamine (GlcNAc) transferase	ogt1	S5	2S5	13.4861444490165
S5	ENSAOCG00000022718	O-linked N-acetylglucosamine (GlcNAc) transferase	ogt1	S5	3S5	13.4853719794528
S5	ENSAOCG00000022718	O-linked N-acetylglucosamine (GlcNAc) transferase	ogt1	S6	1S6	13.1764269692426
S5	ENSAOCG00000022718	O-linked N-acetylglucosamine (GlcNAc) transferase	ogt1	S6	2S6	13.6254004458978
S5	ENSAOCG00000022718	O-linked N-acetylglucosamine (GlcNAc) transferase	ogt1	S6	3S6	13.4471588645869
S5	ENSAOCG00000022718	O-linked N-acetylglucosamine (GlcNAc) transferase	ogt1	S7	1S7	13.6140935355509
S5	ENSAOCG00000022718	O-linked N-acetylglucosamine (GlcNAc) transferase	ogt1	S7	2S7	13.3200211101169
S5	ENSAOCG00000022718	O-linked N-acetylglucosamine (GlcNAc) transferase	ogt1	S7	3S7	13.655537774583

## Sheet: Table S5
Data Figure S4: Neu5Ac levels measured in sea anemone mucus
Figure	species	sample ID	Neu5Ac
S4	Heteractis magnifica	HM1	2.1709311
S4	Heteractis magnifica	HM2	1.9226508
S4	Heteractis magnifica	HM3	2.2197046
S4	Heteractis magnifica	HM4	2.5096229
S4	Stychodactyla gigantea	SG1	1.7695102
S4	Stychodactyla gigantea	SG2	2.0700888
S4	Stychodactyla gigantea	SG3	2.3449337
S4	Stychodactyla gigantea	SG4	2.2191315
S4	Heteracis crispa	HC1	1.807824
S4	Heteracis crispa	HC2	1.972198
S4	Heteracis crispa	HC3	4.7668991
S4	Heteracis crispa	HC4	2.7917466
S4	Entacmea quadricolor	EQ1	1.2927226
S4	Entacmea quadricolor	EQ2	1.8788923
S4	Entacmea quadricolor	EQ3	1.536991
S4	Entacmea quadricolor	EQ4	1.8205189
